# Supplementary material for: N-Glycosylation Is Important for Halobacterium salinarum Archaellin Expression, Archaellum Assembly and Cell Motility
Source: Front Microbiol. 2019 Jun 18;10:1367. doi: 10.3389/fmicb.2019.01367 (PMC6591318; doi:10.3389/fmicb.2019.01367)
Supplement: Supplementary file 2 [file Data_Sheet_2.xlsx]

## Sheet: legend
Supplemetary Table S1 - breseq resequencing analysis for ∆ura3 parent and ∆aglB mutant strains*
Column	Meaning**
evidence	Type of evidence for mutation calls. RA, read alignent; MC, missing coverage; JC, new junction evidence
seq id	Sequence ID according to NCBI genome accessions. NC_002607, Halobacterium salinarum NRC-1 chromosome; NC_002608, pNRC200
position	Chromosomal position (bp)
mutation***	Sequence change of the mutation.
annotation	location of the mutation relative to the gene
gene	Unique identifier for mutated gene
description	Function description for mutated gene
*See github repository for this study for full details on analysis pipeline and output (https://github.com/amyschmid/aglB-WGS-growth)
** See also breseq documentation at:
http://barricklab.org/twiki/pub/Lab/ToolsBacterialGenomeResequencing/documentation/index.html.
***aglB deletion highlighted in yellow. All other mutations are conserved with parent strain
except for those in mobile genetic elements.

## Sheet: ∆aglB_breseq_results
Predicted mutations, ∆aglB
evidence	seq id	position	mutation	annotation	gene	description
RA	NC_002607	30407	+C	coding (762/813 nt)	VNG_RS00125 ←	IS5/IS1182 family transposase
RA	NC_002607	30417	+G	coding (752/813 nt)	VNG_RS00125 ←	IS5/IS1182 family transposase
RA	NC_002607	30429	+G	coding (740/813 nt)	VNG_RS00125 ←	IS5/IS1182 family transposase
RA	NC_002607	30520	G→T	H217N (CAC→AAC)	VNG_RS00125 ←	IS5/IS1182 family transposase
MC JC	NC_002607	56173	Δ1,413 bp		VNG_RS00245	VNG_RS00245
MC JC	NC_002607	99328	Δ1,394 bp		[VNG_RS00460]–VNG_RS00465	[VNG_RS00460], VNG_RS00465
RA	NC_002607	241900	A→C	H203P (CAC→CCC)	VNG_RS01215 →	tryptophan synthase subunit beta
RA	NC_002607	425429	(C)6→5	coding (141/498 nt)	VNG_RS02165 ←	hypothetical protein
RA	NC_002607	460883	(G)5→4	pseudogene (128/982 nt)	VNG_RS02395 →	cysteine synthase
RA	NC_002607	586819	(C)5→4	pseudogene (1585/1894 nt)	VNG_RS03055 →	RecJ like exonuclease
RA	NC_002607	673215	C→T	A373V (GCG→GTG)	VNG_RS03470 →	DNA topoisomerase (ATP‑hydrolyzing) subunit B
MC JC	NC_002607	771564	Δ531 bp		[VNG_RS13315]	[VNG_RS13315]
JC	NC_002607	786392	(TCGCGG)2→3	coding (421/555 nt)	VNG_RS04005 →	hypothetical protein
MC JC	NC_002607	815326	Δ3,246 bp	coding (10‑3255/3264 nt)	VNG_RS04165 →	oligosaccharyl transferase, archaeosortase A system‑associated
RA	NC_002607	1023692	A→C	S208R (AGC→CGC)	VNG_RS05355 →	PAS domain S‑box protein
MC JC	NC_002607	1184714	Δ1,074 bp		VNG_RS06170–[VNG_RS13350]	VNG_RS06170, [VNG_RS13350]
RA	NC_002607	1230902	+C	intergenic (‑562/‑259)	VNG_RS06405 ← / → VNG_RS06410	hypothetical protein/IS4 family transposase ISH8E
MC JC	NC_002607	1245981	Δ1,338 bp		[VNG_RS06480]–VNG_RS06485	[VNG_RS06480], VNG_RS06485
RA	NC_002608	79450	Δ1 bp	intergenic (‑111/‑367)	VNG_RS10910 ← / → VNG_RS10915	hypothetical protein/IS4 family transposase ISH8E
RA	NC_002608	218403	G→A	P64S (CCC→TCC)	VNG_RS11520 ←	hypothetical protein

## Sheet: ∆ura3_breseq_results
Predicted mutations
evidence	seq id	position	mutation	annotation	gene	description
RA	NC_002607	30407	+C	coding (762/813 nt)	VNG_RS00125 ←	IS5/IS1182 family transposase
RA	NC_002607	30417	+G	coding (752/813 nt)	VNG_RS00125 ←	IS5/IS1182 family transposase
RA	NC_002607	30429	+G	coding (740/813 nt)	VNG_RS00125 ←	IS5/IS1182 family transposase
RA	NC_002607	30520	G→T	H217N (CAC→AAC)	VNG_RS00125 ←	IS5/IS1182 family transposase
MC JC	NC_002607	56173	Δ1,413 bp		VNG_RS00245	VNG_RS00245
RA	NC_002607	241900	A→C	H203P (CAC→CCC)	VNG_RS01215 →	tryptophan synthase subunit beta
RA	NC_002607	425429	(C)6→5	coding (141/498 nt)	VNG_RS02165 ←	hypothetical protein
RA	NC_002607	460883	(G)5→4	pseudogene (128/982 nt)	VNG_RS02395 →	cysteine synthase
RA	NC_002607	586819	(C)5→4	pseudogene (1585/1894 nt)	VNG_RS03055 →	RecJ like exonuclease
RA	NC_002607	673215	C→T	A373V (GCG→GTG)	VNG_RS03470 →	DNA topoisomerase (ATP‑hydrolyzing) subunit B
MC JC	NC_002607	771564	Δ531 bp		[VNG_RS13315]	[VNG_RS13315]
RA	NC_002607	1023692	A→C	S208R (AGC→CGC)	VNG_RS05355 →	PAS domain S‑box protein
MC JC	NC_002607	1184714	Δ1,074 bp		VNG_RS06170–[VNG_RS13350]	VNG_RS06170, [VNG_RS13350]
RA	NC_002607	1230902	+C	intergenic (‑562/‑259)	VNG_RS06405 ← / → VNG_RS06410	hypothetical protein/IS4 family transposase ISH8E
MC JC	NC_002607	1245981	Δ1,338 bp		[VNG_RS06480]–VNG_RS06485	[VNG_RS06480], VNG_RS06485
RA	NC_002608	218403	G→A	P64S (CCC→TCC)	VNG_RS11520 ←	hypothetical protein
