# Supplementary material for: N-Glycosylation Is Important for Halobacterium salinarum Archaellin Expression, Archaellum Assembly and Cell Motility
Source: Front Microbiol. 2019 Jun 18;10:1367. doi: 10.3389/fmicb.2019.01367 (PMC6591318; doi:10.3389/fmicb.2019.01367)
Supplement: Supplementary file 3 [file Data_Sheet_3.xlsx]

## Sheet: Supplementary_TableS2
Supplementary Table S2. Raw growth data for ∆ura3 parent strain and ∆aglB mutant strain
time (hrs)	OD600	strain	medium	biorep	techrep
0	0.126	ura3	CM_uracil	A	1
0.501667	0.142	ura3	CM_uracil	A	1
1.00167	0.122	ura3	CM_uracil	A	1
1.50167	0.138	ura3	CM_uracil	A	1
2.00167	0.14	ura3	CM_uracil	A	1
2.50167	0.135	ura3	CM_uracil	A	1
3.00167	0.137	ura3	CM_uracil	A	1
3.50167	0.141	ura3	CM_uracil	A	1
4.00167	0.137	ura3	CM_uracil	A	1
4.50167	0.13	ura3	CM_uracil	A	1
5.00167	0.135	ura3	CM_uracil	A	1
5.50167	0.135	ura3	CM_uracil	A	1
6.00167	0.138	ura3	CM_uracil	A	1
6.50167	0.155	ura3	CM_uracil	A	1
7.00167	0.149	ura3	CM_uracil	A	1
7.50167	0.15	ura3	CM_uracil	A	1
8.00167	0.146	ura3	CM_uracil	A	1
8.50167	0.145	ura3	CM_uracil	A	1
9.00167	0.146	ura3	CM_uracil	A	1
9.50167	0.157	ura3	CM_uracil	A	1
10.0017	0.154	ura3	CM_uracil	A	1
10.5017	0.162	ura3	CM_uracil	A	1
11.0017	0.18	ura3	CM_uracil	A	1
11.5017	0.156	ura3	CM_uracil	A	1
12.0017	0.175	ura3	CM_uracil	A	1
12.5017	0.176	ura3	CM_uracil	A	1
13.0017	0.178	ura3	CM_uracil	A	1
13.5017	0.177	ura3	CM_uracil	A	1
14.0017	0.193	ura3	CM_uracil	A	1
14.5017	0.206	ura3	CM_uracil	A	1
15.0017	0.208	ura3	CM_uracil	A	1
15.5017	0.215	ura3	CM_uracil	A	1
16.0017	0.221	ura3	CM_uracil	A	1
16.5017	0.21	ura3	CM_uracil	A	1
17.0017	0.215	ura3	CM_uracil	A	1
17.5017	0.221	ura3	CM_uracil	A	1
18.0017	0.232	ura3	CM_uracil	A	1
18.5017	0.259	ura3	CM_uracil	A	1
19.0017	0.242	ura3	CM_uracil	A	1
19.5017	0.256	ura3	CM_uracil	A	1
20.0017	0.263	ura3	CM_uracil	A	1
20.5017	0.276	ura3	CM_uracil	A	1
21.0017	0.294	ura3	CM_uracil	A	1
21.5017	0.297	ura3	CM_uracil	A	1
22.0017	0.305	ura3	CM_uracil	A	1
22.5017	0.313	ura3	CM_uracil	A	1
23.0017	0.329	ura3	CM_uracil	A	1
23.5017	0.34	ura3	CM_uracil	A	1
24.0017	0.341	ura3	CM_uracil	A	1
24.5017	0.346	ura3	CM_uracil	A	1
25.0017	0.375	ura3	CM_uracil	A	1
25.5017	0.372	ura3	CM_uracil	A	1
26.0017	0.389	ura3	CM_uracil	A	1
26.5017	0.403	ura3	CM_uracil	A	1
27.0017	0.414	ura3	CM_uracil	A	1
27.5017	0.426	ura3	CM_uracil	A	1
28.0017	0.439	ura3	CM_uracil	A	1
28.5017	0.456	ura3	CM_uracil	A	1
29.0017	0.459	ura3	CM_uracil	A	1
29.5017	0.46	ura3	CM_uracil	A	1
30.0017	0.472	ura3	CM_uracil	A	1
30.5017	0.488	ura3	CM_uracil	A	1
31.0017	0.5	ura3	CM_uracil	A	1
31.5017	0.503	ura3	CM_uracil	A	1
32.0017	0.504	ura3	CM_uracil	A	1
32.5017	0.519	ura3	CM_uracil	A	1
33.0017	0.523	ura3	CM_uracil	A	1
33.5017	0.536	ura3	CM_uracil	A	1
34.0017	0.537	ura3	CM_uracil	A	1
34.5017	0.546	ura3	CM_uracil	A	1
35.0017	0.55	ura3	CM_uracil	A	1
35.5017	0.558	ura3	CM_uracil	A	1
36.0017	0.56	ura3	CM_uracil	A	1
36.5017	0.583	ura3	CM_uracil	A	1
37.0017	0.564	ura3	CM_uracil	A	1
37.5017	0.591	ura3	CM_uracil	A	1
38.0017	0.6	ura3	CM_uracil	A	1
38.5017	0.587	ura3	CM_uracil	A	1
39.0017	0.597	ura3	CM_uracil	A	1
39.5017	0.601	ura3	CM_uracil	A	1
40.0017	0.593	ura3	CM_uracil	A	1
40.5017	0.607	ura3	CM_uracil	A	1
41.0017	0.618	ura3	CM_uracil	A	1
41.5017	0.605	ura3	CM_uracil	A	1
42.0017	0.616	ura3	CM_uracil	A	1
42.5017	0.63	ura3	CM_uracil	A	1
43.0017	0.621	ura3	CM_uracil	A	1
43.5017	0.623	ura3	CM_uracil	A	1
44.0017	0.631	ura3	CM_uracil	A	1
44.5017	0.637	ura3	CM_uracil	A	1
45.0017	0.633	ura3	CM_uracil	A	1
45.5017	0.636	ura3	CM_uracil	A	1
46.0017	0.648	ura3	CM_uracil	A	1
46.5017	0.632	ura3	CM_uracil	A	1
47.0017	0.648	ura3	CM_uracil	A	1
47.5017	0.671	ura3	CM_uracil	A	1
48.0017	0.635	ura3	CM_uracil	A	1
48.5017	0.694	ura3	CM_uracil	A	1
49.0017	0.618	ura3	CM_uracil	A	1
49.5017	0.648	ura3	CM_uracil	A	1
50.0017	0.65	ura3	CM_uracil	A	1
50.5017	0.637	ura3	CM_uracil	A	1
51.0017	0.657	ura3	CM_uracil	A	1
51.5017	0.669	ura3	CM_uracil	A	1
52.0017	0.644	ura3	CM_uracil	A	1
52.5017	0.653	ura3	CM_uracil	A	1
53.0017	0.667	ura3	CM_uracil	A	1
53.5017	0.666	ura3	CM_uracil	A	1
54.0017	0.662	ura3	CM_uracil	A	1
54.5017	0.67	ura3	CM_uracil	A	1
55.0017	0.662	ura3	CM_uracil	A	1
55.5017	0.751	ura3	CM_uracil	A	1
56.0017	0.587	ura3	CM_uracil	A	1
56.5017	0.677	ura3	CM_uracil	A	1
57.0017	0.682	ura3	CM_uracil	A	1
57.5017	0.645	ura3	CM_uracil	A	1
58.0017	0.649	ura3	CM_uracil	A	1
58.5017	0.655	ura3	CM_uracil	A	1
59.0017	0.654	ura3	CM_uracil	A	1
59.5017	0.672	ura3	CM_uracil	A	1
60.0017	0.66	ura3	CM_uracil	A	1
60.5017	0.659	ura3	CM_uracil	A	1
61.0017	0.653	ura3	CM_uracil	A	1
61.5017	0.671	ura3	CM_uracil	A	1
62.0017	0.666	ura3	CM_uracil	A	1
62.5017	0.654	ura3	CM_uracil	A	1
63.0017	0.654	ura3	CM_uracil	A	1
63.5017	0.655	ura3	CM_uracil	A	1
64.0017	0.664	ura3	CM_uracil	A	1
64.5014	0.652	ura3	CM_uracil	A	1
65.0017	0.657	ura3	CM_uracil	A	1
65.5017	0.665	ura3	CM_uracil	A	1
66.0017	0.657	ura3	CM_uracil	A	1
66.5017	0.662	ura3	CM_uracil	A	1
67.0017	0.672	ura3	CM_uracil	A	1
67.5017	0.649	ura3	CM_uracil	A	1
68.0017	0.667	ura3	CM_uracil	A	1
68.5017	0.63	ura3	CM_uracil	A	1
69.0017	0.649	ura3	CM_uracil	A	1
69.5017	0.652	ura3	CM_uracil	A	1
70.0017	0.647	ura3	CM_uracil	A	1
70.5017	0.652	ura3	CM_uracil	A	1
71.0017	0.652	ura3	CM_uracil	A	1
71.5017	0.653	ura3	CM_uracil	A	1
72.0017	0.628	ura3	CM_uracil	A	1
72.5017	0.645	ura3	CM_uracil	A	1
0	0.124	ura3	CM_uracil	A	2
0.501667	0.142	ura3	CM_uracil	A	2
1.00167	0.121	ura3	CM_uracil	A	2
1.50167	0.137	ura3	CM_uracil	A	2
2.00167	0.14	ura3	CM_uracil	A	2
2.50167	0.133	ura3	CM_uracil	A	2
3.00167	0.138	ura3	CM_uracil	A	2
3.50167	0.139	ura3	CM_uracil	A	2
4.00167	0.131	ura3	CM_uracil	A	2
4.50167	0.129	ura3	CM_uracil	A	2
5.00167	0.139	ura3	CM_uracil	A	2
5.50167	0.128	ura3	CM_uracil	A	2
6.00167	0.13	ura3	CM_uracil	A	2
6.50167	0.154	ura3	CM_uracil	A	2
7.00167	0.15	ura3	CM_uracil	A	2
7.50167	0.15	ura3	CM_uracil	A	2
8.00167	0.147	ura3	CM_uracil	A	2
8.50167	0.145	ura3	CM_uracil	A	2
9.00167	0.148	ura3	CM_uracil	A	2
9.50167	0.157	ura3	CM_uracil	A	2
10.0017	0.156	ura3	CM_uracil	A	2
10.5017	0.162	ura3	CM_uracil	A	2
11.0017	0.181	ura3	CM_uracil	A	2
11.5017	0.162	ura3	CM_uracil	A	2
12.0017	0.178	ura3	CM_uracil	A	2
12.5017	0.173	ura3	CM_uracil	A	2
13.0017	0.186	ura3	CM_uracil	A	2
13.5017	0.186	ura3	CM_uracil	A	2
14.0017	0.192	ura3	CM_uracil	A	2
14.5017	0.204	ura3	CM_uracil	A	2
15.0017	0.21	ura3	CM_uracil	A	2
15.5017	0.218	ura3	CM_uracil	A	2
16.0017	0.224	ura3	CM_uracil	A	2
16.5017	0.215	ura3	CM_uracil	A	2
17.0017	0.22	ura3	CM_uracil	A	2
17.5017	0.226	ura3	CM_uracil	A	2
18.0017	0.236	ura3	CM_uracil	A	2
18.5017	0.265	ura3	CM_uracil	A	2
19.0017	0.248	ura3	CM_uracil	A	2
19.5017	0.264	ura3	CM_uracil	A	2
20.0017	0.271	ura3	CM_uracil	A	2
20.5017	0.285	ura3	CM_uracil	A	2
21.0017	0.301	ura3	CM_uracil	A	2
21.5017	0.307	ura3	CM_uracil	A	2
22.0017	0.319	ura3	CM_uracil	A	2
22.5017	0.324	ura3	CM_uracil	A	2
23.0017	0.339	ura3	CM_uracil	A	2
23.5017	0.348	ura3	CM_uracil	A	2
24.0017	0.355	ura3	CM_uracil	A	2
24.5017	0.364	ura3	CM_uracil	A	2
25.0017	0.384	ura3	CM_uracil	A	2
25.5017	0.381	ura3	CM_uracil	A	2
26.0017	0.397	ura3	CM_uracil	A	2
26.5017	0.414	ura3	CM_uracil	A	2
27.0017	0.423	ura3	CM_uracil	A	2
27.5017	0.436	ura3	CM_uracil	A	2
28.0017	0.447	ura3	CM_uracil	A	2
28.5017	0.464	ura3	CM_uracil	A	2
29.0017	0.467	ura3	CM_uracil	A	2
29.5017	0.47	ura3	CM_uracil	A	2
30.0017	0.48	ura3	CM_uracil	A	2
30.5017	0.495	ura3	CM_uracil	A	2
31.0017	0.509	ura3	CM_uracil	A	2
31.5017	0.51	ura3	CM_uracil	A	2
32.0017	0.512	ura3	CM_uracil	A	2
32.5017	0.525	ura3	CM_uracil	A	2
33.0017	0.532	ura3	CM_uracil	A	2
33.5017	0.542	ura3	CM_uracil	A	2
34.0017	0.543	ura3	CM_uracil	A	2
34.5017	0.553	ura3	CM_uracil	A	2
35.0017	0.556	ura3	CM_uracil	A	2
35.5017	0.563	ura3	CM_uracil	A	2
36.0017	0.565	ura3	CM_uracil	A	2
36.5017	0.587	ura3	CM_uracil	A	2
37.0017	0.569	ura3	CM_uracil	A	2
37.5017	0.596	ura3	CM_uracil	A	2
38.0017	0.604	ura3	CM_uracil	A	2
38.5017	0.592	ura3	CM_uracil	A	2
39.0017	0.603	ura3	CM_uracil	A	2
39.5017	0.607	ura3	CM_uracil	A	2
40.0017	0.6	ura3	CM_uracil	A	2
40.5017	0.612	ura3	CM_uracil	A	2
41.0017	0.623	ura3	CM_uracil	A	2
41.5017	0.609	ura3	CM_uracil	A	2
42.0017	0.622	ura3	CM_uracil	A	2
42.5017	0.636	ura3	CM_uracil	A	2
43.0017	0.625	ura3	CM_uracil	A	2
43.5017	0.629	ura3	CM_uracil	A	2
44.0017	0.635	ura3	CM_uracil	A	2
44.5017	0.644	ura3	CM_uracil	A	2
45.0017	0.639	ura3	CM_uracil	A	2
45.5017	0.642	ura3	CM_uracil	A	2
46.0017	0.65	ura3	CM_uracil	A	2
46.5017	0.64	ura3	CM_uracil	A	2
47.0017	0.654	ura3	CM_uracil	A	2
47.5017	0.675	ura3	CM_uracil	A	2
48.0017	0.641	ura3	CM_uracil	A	2
48.5017	0.701	ura3	CM_uracil	A	2
49.0017	0.625	ura3	CM_uracil	A	2
49.5017	0.652	ura3	CM_uracil	A	2
50.0017	0.658	ura3	CM_uracil	A	2
50.5017	0.644	ura3	CM_uracil	A	2
51.0017	0.662	ura3	CM_uracil	A	2
51.5017	0.677	ura3	CM_uracil	A	2
52.0017	0.651	ura3	CM_uracil	A	2
52.5017	0.661	ura3	CM_uracil	A	2
53.0017	0.675	ura3	CM_uracil	A	2
53.5017	0.674	ura3	CM_uracil	A	2
54.0017	0.671	ura3	CM_uracil	A	2
54.5017	0.677	ura3	CM_uracil	A	2
55.0017	0.672	ura3	CM_uracil	A	2
55.5017	0.758	ura3	CM_uracil	A	2
56.0017	0.596	ura3	CM_uracil	A	2
56.5017	0.687	ura3	CM_uracil	A	2
57.0017	0.689	ura3	CM_uracil	A	2
57.5017	0.653	ura3	CM_uracil	A	2
58.0017	0.656	ura3	CM_uracil	A	2
58.5017	0.661	ura3	CM_uracil	A	2
59.0017	0.662	ura3	CM_uracil	A	2
59.5017	0.678	ura3	CM_uracil	A	2
60.0017	0.669	ura3	CM_uracil	A	2
60.5017	0.665	ura3	CM_uracil	A	2
61.0017	0.659	ura3	CM_uracil	A	2
61.5017	0.676	ura3	CM_uracil	A	2
62.0017	0.671	ura3	CM_uracil	A	2
62.5017	0.659	ura3	CM_uracil	A	2
63.0017	0.659	ura3	CM_uracil	A	2
63.5017	0.659	ura3	CM_uracil	A	2
64.0017	0.667	ura3	CM_uracil	A	2
64.5014	0.656	ura3	CM_uracil	A	2
65.0017	0.662	ura3	CM_uracil	A	2
65.5017	0.67	ura3	CM_uracil	A	2
66.0017	0.66	ura3	CM_uracil	A	2
66.5017	0.665	ura3	CM_uracil	A	2
67.0017	0.674	ura3	CM_uracil	A	2
67.5017	0.65	ura3	CM_uracil	A	2
68.0017	0.667	ura3	CM_uracil	A	2
68.5017	0.631	ura3	CM_uracil	A	2
69.0017	0.649	ura3	CM_uracil	A	2
69.5017	0.652	ura3	CM_uracil	A	2
70.0017	0.647	ura3	CM_uracil	A	2
70.5017	0.652	ura3	CM_uracil	A	2
71.0017	0.65	ura3	CM_uracil	A	2
71.5017	0.652	ura3	CM_uracil	A	2
72.0017	0.625	ura3	CM_uracil	A	2
72.5017	0.642	ura3	CM_uracil	A	2
0	0.122	ura3	CM_uracil	A	3
0.501667	0.138	ura3	CM_uracil	A	3
1.00167	0.119	ura3	CM_uracil	A	3
1.50167	0.133	ura3	CM_uracil	A	3
2.00167	0.137	ura3	CM_uracil	A	3
2.50167	0.129	ura3	CM_uracil	A	3
3.00167	0.135	ura3	CM_uracil	A	3
3.50167	0.136	ura3	CM_uracil	A	3
4.00167	0.13	ura3	CM_uracil	A	3
4.50167	0.126	ura3	CM_uracil	A	3
5.00167	0.134	ura3	CM_uracil	A	3
5.50167	0.132	ura3	CM_uracil	A	3
6.00167	0.132	ura3	CM_uracil	A	3
6.50167	0.142	ura3	CM_uracil	A	3
7.00167	0.145	ura3	CM_uracil	A	3
7.50167	0.144	ura3	CM_uracil	A	3
8.00167	0.137	ura3	CM_uracil	A	3
8.50167	0.139	ura3	CM_uracil	A	3
9.00167	0.145	ura3	CM_uracil	A	3
9.50167	0.154	ura3	CM_uracil	A	3
10.0017	0.152	ura3	CM_uracil	A	3
10.5017	0.159	ura3	CM_uracil	A	3
11.0017	0.175	ura3	CM_uracil	A	3
11.5017	0.156	ura3	CM_uracil	A	3
12.0017	0.174	ura3	CM_uracil	A	3
12.5017	0.171	ura3	CM_uracil	A	3
13.0017	0.183	ura3	CM_uracil	A	3
13.5017	0.183	ura3	CM_uracil	A	3
14.0017	0.189	ura3	CM_uracil	A	3
14.5017	0.2	ura3	CM_uracil	A	3
15.0017	0.209	ura3	CM_uracil	A	3
15.5017	0.216	ura3	CM_uracil	A	3
16.0017	0.221	ura3	CM_uracil	A	3
16.5017	0.21	ura3	CM_uracil	A	3
17.0017	0.218	ura3	CM_uracil	A	3
17.5017	0.225	ura3	CM_uracil	A	3
18.0017	0.237	ura3	CM_uracil	A	3
18.5017	0.264	ura3	CM_uracil	A	3
19.0017	0.246	ura3	CM_uracil	A	3
19.5017	0.263	ura3	CM_uracil	A	3
20.0017	0.27	ura3	CM_uracil	A	3
20.5017	0.284	ura3	CM_uracil	A	3
21.0017	0.301	ura3	CM_uracil	A	3
21.5017	0.305	ura3	CM_uracil	A	3
22.0017	0.318	ura3	CM_uracil	A	3
22.5017	0.323	ura3	CM_uracil	A	3
23.0017	0.336	ura3	CM_uracil	A	3
23.5017	0.347	ura3	CM_uracil	A	3
24.0017	0.354	ura3	CM_uracil	A	3
24.5017	0.361	ura3	CM_uracil	A	3
25.0017	0.384	ura3	CM_uracil	A	3
25.5017	0.381	ura3	CM_uracil	A	3
26.0017	0.397	ura3	CM_uracil	A	3
26.5017	0.413	ura3	CM_uracil	A	3
27.0017	0.421	ura3	CM_uracil	A	3
27.5017	0.433	ura3	CM_uracil	A	3
28.0017	0.443	ura3	CM_uracil	A	3
28.5017	0.461	ura3	CM_uracil	A	3
29.0017	0.464	ura3	CM_uracil	A	3
29.5017	0.465	ura3	CM_uracil	A	3
30.0017	0.476	ura3	CM_uracil	A	3
30.5017	0.49	ura3	CM_uracil	A	3
31.0017	0.503	ura3	CM_uracil	A	3
31.5017	0.503	ura3	CM_uracil	A	3
32.0017	0.505	ura3	CM_uracil	A	3
32.5017	0.52	ura3	CM_uracil	A	3
33.0017	0.524	ura3	CM_uracil	A	3
33.5017	0.535	ura3	CM_uracil	A	3
34.0017	0.535	ura3	CM_uracil	A	3
34.5017	0.545	ura3	CM_uracil	A	3
35.0017	0.548	ura3	CM_uracil	A	3
35.5017	0.554	ura3	CM_uracil	A	3
36.0017	0.556	ura3	CM_uracil	A	3
36.5017	0.578	ura3	CM_uracil	A	3
37.0017	0.559	ura3	CM_uracil	A	3
37.5017	0.584	ura3	CM_uracil	A	3
38.0017	0.59	ura3	CM_uracil	A	3
38.5017	0.579	ura3	CM_uracil	A	3
39.0017	0.59	ura3	CM_uracil	A	3
39.5017	0.594	ura3	CM_uracil	A	3
40.0017	0.587	ura3	CM_uracil	A	3
40.5017	0.6	ura3	CM_uracil	A	3
41.0017	0.609	ura3	CM_uracil	A	3
41.5017	0.596	ura3	CM_uracil	A	3
42.0017	0.607	ura3	CM_uracil	A	3
42.5017	0.62	ura3	CM_uracil	A	3
43.0017	0.61	ura3	CM_uracil	A	3
43.5017	0.613	ura3	CM_uracil	A	3
44.0017	0.62	ura3	CM_uracil	A	3
44.5017	0.627	ura3	CM_uracil	A	3
45.0017	0.623	ura3	CM_uracil	A	3
45.5017	0.626	ura3	CM_uracil	A	3
46.0017	0.635	ura3	CM_uracil	A	3
46.5017	0.623	ura3	CM_uracil	A	3
47.0017	0.636	ura3	CM_uracil	A	3
47.5017	0.659	ura3	CM_uracil	A	3
48.0017	0.623	ura3	CM_uracil	A	3
48.5017	0.684	ura3	CM_uracil	A	3
49.0017	0.606	ura3	CM_uracil	A	3
49.5017	0.633	ura3	CM_uracil	A	3
50.0017	0.639	ura3	CM_uracil	A	3
50.5017	0.626	ura3	CM_uracil	A	3
51.0017	0.644	ura3	CM_uracil	A	3
51.5017	0.66	ura3	CM_uracil	A	3
52.0017	0.633	ura3	CM_uracil	A	3
52.5017	0.642	ura3	CM_uracil	A	3
53.0017	0.657	ura3	CM_uracil	A	3
53.5017	0.655	ura3	CM_uracil	A	3
54.0017	0.653	ura3	CM_uracil	A	3
54.5017	0.659	ura3	CM_uracil	A	3
55.0017	0.652	ura3	CM_uracil	A	3
55.5017	0.74	ura3	CM_uracil	A	3
56.0017	0.578	ura3	CM_uracil	A	3
56.5017	0.67	ura3	CM_uracil	A	3
57.0017	0.672	ura3	CM_uracil	A	3
57.5017	0.634	ura3	CM_uracil	A	3
58.0017	0.639	ura3	CM_uracil	A	3
58.5017	0.642	ura3	CM_uracil	A	3
59.0017	0.644	ura3	CM_uracil	A	3
59.5017	0.659	ura3	CM_uracil	A	3
60.0017	0.65	ura3	CM_uracil	A	3
60.5017	0.647	ura3	CM_uracil	A	3
61.0017	0.642	ura3	CM_uracil	A	3
61.5017	0.659	ura3	CM_uracil	A	3
62.0017	0.653	ura3	CM_uracil	A	3
62.5017	0.641	ura3	CM_uracil	A	3
63.0017	0.641	ura3	CM_uracil	A	3
63.5017	0.639	ura3	CM_uracil	A	3
64.0017	0.649	ura3	CM_uracil	A	3
64.5014	0.638	ura3	CM_uracil	A	3
65.0017	0.643	ura3	CM_uracil	A	3
65.5017	0.653	ura3	CM_uracil	A	3
66.0017	0.641	ura3	CM_uracil	A	3
66.5017	0.648	ura3	CM_uracil	A	3
67.0017	0.655	ura3	CM_uracil	A	3
67.5017	0.631	ura3	CM_uracil	A	3
68.0017	0.648	ura3	CM_uracil	A	3
68.5017	0.614	ura3	CM_uracil	A	3
69.0017	0.631	ura3	CM_uracil	A	3
69.5017	0.635	ura3	CM_uracil	A	3
70.0017	0.628	ura3	CM_uracil	A	3
70.5017	0.634	ura3	CM_uracil	A	3
71.0017	0.631	ura3	CM_uracil	A	3
71.5017	0.631	ura3	CM_uracil	A	3
72.0017	0.606	ura3	CM_uracil	A	3
72.5017	0.623	ura3	CM_uracil	A	3
0	0.125	aglB	CM_uracil	A	1
0.501667	0.135	aglB	CM_uracil	A	1
1.00167	0.117	aglB	CM_uracil	A	1
1.50167	0.133	aglB	CM_uracil	A	1
2.00167	0.135	aglB	CM_uracil	A	1
2.50167	0.128	aglB	CM_uracil	A	1
3.00167	0.131	aglB	CM_uracil	A	1
3.50167	0.138	aglB	CM_uracil	A	1
4.00167	0.135	aglB	CM_uracil	A	1
4.50167	0.124	aglB	CM_uracil	A	1
5.00167	0.134	aglB	CM_uracil	A	1
5.50167	0.128	aglB	CM_uracil	A	1
6.00167	0.129	aglB	CM_uracil	A	1
6.50167	0.146	aglB	CM_uracil	A	1
7.00167	0.143	aglB	CM_uracil	A	1
7.50167	0.143	aglB	CM_uracil	A	1
8.00167	0.137	aglB	CM_uracil	A	1
8.50167	0.137	aglB	CM_uracil	A	1
9.00167	0.136	aglB	CM_uracil	A	1
9.50167	0.146	aglB	CM_uracil	A	1
10.0017	0.143	aglB	CM_uracil	A	1
10.5017	0.148	aglB	CM_uracil	A	1
11.0017	0.163	aglB	CM_uracil	A	1
11.5017	0.142	aglB	CM_uracil	A	1
12.0017	0.157	aglB	CM_uracil	A	1
12.5017	0.15	aglB	CM_uracil	A	1
13.0017	0.16	aglB	CM_uracil	A	1
13.5017	0.162	aglB	CM_uracil	A	1
14.0017	0.161	aglB	CM_uracil	A	1
14.5017	0.172	aglB	CM_uracil	A	1
15.0017	0.172	aglB	CM_uracil	A	1
15.5017	0.18	aglB	CM_uracil	A	1
16.0017	0.183	aglB	CM_uracil	A	1
16.5017	0.168	aglB	CM_uracil	A	1
17.0017	0.172	aglB	CM_uracil	A	1
17.5017	0.173	aglB	CM_uracil	A	1
18.0017	0.179	aglB	CM_uracil	A	1
18.5017	0.203	aglB	CM_uracil	A	1
19.0017	0.18	aglB	CM_uracil	A	1
19.5017	0.189	aglB	CM_uracil	A	1
20.0017	0.19	aglB	CM_uracil	A	1
20.5017	0.196	aglB	CM_uracil	A	1
21.0017	0.208	aglB	CM_uracil	A	1
21.5017	0.205	aglB	CM_uracil	A	1
22.0017	0.21	aglB	CM_uracil	A	1
22.5017	0.209	aglB	CM_uracil	A	1
23.0017	0.218	aglB	CM_uracil	A	1
23.5017	0.221	aglB	CM_uracil	A	1
24.0017	0.216	aglB	CM_uracil	A	1
24.5017	0.212	aglB	CM_uracil	A	1
25.0017	0.235	aglB	CM_uracil	A	1
25.5017	0.225	aglB	CM_uracil	A	1
26.0017	0.238	aglB	CM_uracil	A	1
26.5017	0.243	aglB	CM_uracil	A	1
27.0017	0.248	aglB	CM_uracil	A	1
27.5017	0.252	aglB	CM_uracil	A	1
28.0017	0.259	aglB	CM_uracil	A	1
28.5017	0.268	aglB	CM_uracil	A	1
29.0017	0.267	aglB	CM_uracil	A	1
29.5017	0.262	aglB	CM_uracil	A	1
30.0017	0.268	aglB	CM_uracil	A	1
30.5017	0.282	aglB	CM_uracil	A	1
31.0017	0.289	aglB	CM_uracil	A	1
31.5017	0.289	aglB	CM_uracil	A	1
32.0017	0.286	aglB	CM_uracil	A	1
32.5017	0.302	aglB	CM_uracil	A	1
33.0017	0.3	aglB	CM_uracil	A	1
33.5017	0.312	aglB	CM_uracil	A	1
34.0017	0.314	aglB	CM_uracil	A	1
34.5017	0.317	aglB	CM_uracil	A	1
35.0017	0.322	aglB	CM_uracil	A	1
35.5017	0.33	aglB	CM_uracil	A	1
36.0017	0.333	aglB	CM_uracil	A	1
36.5017	0.355	aglB	CM_uracil	A	1
37.0017	0.335	aglB	CM_uracil	A	1
37.5017	0.362	aglB	CM_uracil	A	1
38.0017	0.37	aglB	CM_uracil	A	1
38.5017	0.361	aglB	CM_uracil	A	1
39.0017	0.368	aglB	CM_uracil	A	1
39.5017	0.371	aglB	CM_uracil	A	1
40.0017	0.364	aglB	CM_uracil	A	1
40.5017	0.377	aglB	CM_uracil	A	1
41.0017	0.393	aglB	CM_uracil	A	1
41.5017	0.377	aglB	CM_uracil	A	1
42.0017	0.39	aglB	CM_uracil	A	1
42.5017	0.406	aglB	CM_uracil	A	1
43.0017	0.4	aglB	CM_uracil	A	1
43.5017	0.406	aglB	CM_uracil	A	1
44.0017	0.414	aglB	CM_uracil	A	1
44.5017	0.423	aglB	CM_uracil	A	1
45.0017	0.422	aglB	CM_uracil	A	1
45.5017	0.428	aglB	CM_uracil	A	1
46.0017	0.443	aglB	CM_uracil	A	1
46.5017	0.433	aglB	CM_uracil	A	1
47.0017	0.449	aglB	CM_uracil	A	1
47.5017	0.476	aglB	CM_uracil	A	1
48.0017	0.444	aglB	CM_uracil	A	1
48.5017	0.508	aglB	CM_uracil	A	1
49.0017	0.434	aglB	CM_uracil	A	1
49.5017	0.466	aglB	CM_uracil	A	1
50.0017	0.474	aglB	CM_uracil	A	1
50.5017	0.466	aglB	CM_uracil	A	1
51.0017	0.487	aglB	CM_uracil	A	1
51.5017	0.504	aglB	CM_uracil	A	1
52.0017	0.482	aglB	CM_uracil	A	1
52.5017	0.495	aglB	CM_uracil	A	1
53.0017	0.512	aglB	CM_uracil	A	1
53.5017	0.513	aglB	CM_uracil	A	1
54.0017	0.514	aglB	CM_uracil	A	1
54.5017	0.523	aglB	CM_uracil	A	1
55.0017	0.521	aglB	CM_uracil	A	1
55.5017	0.612	aglB	CM_uracil	A	1
56.0017	0.453	aglB	CM_uracil	A	1
56.5017	0.546	aglB	CM_uracil	A	1
57.0017	0.553	aglB	CM_uracil	A	1
57.5017	0.52	aglB	CM_uracil	A	1
58.0017	0.526	aglB	CM_uracil	A	1
58.5017	0.534	aglB	CM_uracil	A	1
59.0017	0.537	aglB	CM_uracil	A	1
59.5017	0.558	aglB	CM_uracil	A	1
60.0017	0.55	aglB	CM_uracil	A	1
60.5017	0.549	aglB	CM_uracil	A	1
61.0017	0.55	aglB	CM_uracil	A	1
61.5017	0.569	aglB	CM_uracil	A	1
62.0017	0.566	aglB	CM_uracil	A	1
62.5017	0.556	aglB	CM_uracil	A	1
63.0017	0.561	aglB	CM_uracil	A	1
63.5017	0.563	aglB	CM_uracil	A	1
64.0017	0.576	aglB	CM_uracil	A	1
64.5014	0.568	aglB	CM_uracil	A	1
65.0017	0.574	aglB	CM_uracil	A	1
65.5017	0.583	aglB	CM_uracil	A	1
66.0017	0.579	aglB	CM_uracil	A	1
66.5017	0.585	aglB	CM_uracil	A	1
67.0017	0.599	aglB	CM_uracil	A	1
67.5017	0.576	aglB	CM_uracil	A	1
68.0017	0.599	aglB	CM_uracil	A	1
68.5017	0.566	aglB	CM_uracil	A	1
69.0017	0.588	aglB	CM_uracil	A	1
69.5017	0.592	aglB	CM_uracil	A	1
70.0017	0.592	aglB	CM_uracil	A	1
70.5017	0.596	aglB	CM_uracil	A	1
71.0017	0.597	aglB	CM_uracil	A	1
71.5017	0.601	aglB	CM_uracil	A	1
72.0017	0.578	aglB	CM_uracil	A	1
72.5017	0.597	aglB	CM_uracil	A	1
0	0.127	aglB	CM_uracil	A	2
0.501667	0.137	aglB	CM_uracil	A	2
1.00167	0.117	aglB	CM_uracil	A	2
1.50167	0.133	aglB	CM_uracil	A	2
2.00167	0.137	aglB	CM_uracil	A	2
2.50167	0.13	aglB	CM_uracil	A	2
3.00167	0.134	aglB	CM_uracil	A	2
3.50167	0.14	aglB	CM_uracil	A	2
4.00167	0.136	aglB	CM_uracil	A	2
4.50167	0.124	aglB	CM_uracil	A	2
5.00167	0.136	aglB	CM_uracil	A	2
5.50167	0.133	aglB	CM_uracil	A	2
6.00167	0.13	aglB	CM_uracil	A	2
6.50167	0.14	aglB	CM_uracil	A	2
7.00167	0.146	aglB	CM_uracil	A	2
7.50167	0.146	aglB	CM_uracil	A	2
8.00167	0.141	aglB	CM_uracil	A	2
8.50167	0.14	aglB	CM_uracil	A	2
9.00167	0.14	aglB	CM_uracil	A	2
9.50167	0.15	aglB	CM_uracil	A	2
10.0017	0.148	aglB	CM_uracil	A	2
10.5017	0.151	aglB	CM_uracil	A	2
11.0017	0.167	aglB	CM_uracil	A	2
11.5017	0.145	aglB	CM_uracil	A	2
12.0017	0.162	aglB	CM_uracil	A	2
12.5017	0.156	aglB	CM_uracil	A	2
13.0017	0.166	aglB	CM_uracil	A	2
13.5017	0.167	aglB	CM_uracil	A	2
14.0017	0.168	aglB	CM_uracil	A	2
14.5017	0.177	aglB	CM_uracil	A	2
15.0017	0.179	aglB	CM_uracil	A	2
15.5017	0.186	aglB	CM_uracil	A	2
16.0017	0.189	aglB	CM_uracil	A	2
16.5017	0.176	aglB	CM_uracil	A	2
17.0017	0.181	aglB	CM_uracil	A	2
17.5017	0.18	aglB	CM_uracil	A	2
18.0017	0.187	aglB	CM_uracil	A	2
18.5017	0.211	aglB	CM_uracil	A	2
19.0017	0.188	aglB	CM_uracil	A	2
19.5017	0.197	aglB	CM_uracil	A	2
20.0017	0.199	aglB	CM_uracil	A	2
20.5017	0.205	aglB	CM_uracil	A	2
21.0017	0.216	aglB	CM_uracil	A	2
21.5017	0.215	aglB	CM_uracil	A	2
22.0017	0.22	aglB	CM_uracil	A	2
22.5017	0.22	aglB	CM_uracil	A	2
23.0017	0.228	aglB	CM_uracil	A	2
23.5017	0.232	aglB	CM_uracil	A	2
24.0017	0.228	aglB	CM_uracil	A	2
24.5017	0.226	aglB	CM_uracil	A	2
25.0017	0.247	aglB	CM_uracil	A	2
25.5017	0.238	aglB	CM_uracil	A	2
26.0017	0.251	aglB	CM_uracil	A	2
26.5017	0.258	aglB	CM_uracil	A	2
27.0017	0.263	aglB	CM_uracil	A	2
27.5017	0.266	aglB	CM_uracil	A	2
28.0017	0.274	aglB	CM_uracil	A	2
28.5017	0.284	aglB	CM_uracil	A	2
29.0017	0.285	aglB	CM_uracil	A	2
29.5017	0.28	aglB	CM_uracil	A	2
30.0017	0.286	aglB	CM_uracil	A	2
30.5017	0.298	aglB	CM_uracil	A	2
31.0017	0.307	aglB	CM_uracil	A	2
31.5017	0.307	aglB	CM_uracil	A	2
32.0017	0.304	aglB	CM_uracil	A	2
32.5017	0.321	aglB	CM_uracil	A	2
33.0017	0.32	aglB	CM_uracil	A	2
33.5017	0.333	aglB	CM_uracil	A	2
34.0017	0.332	aglB	CM_uracil	A	2
34.5017	0.339	aglB	CM_uracil	A	2
35.0017	0.343	aglB	CM_uracil	A	2
35.5017	0.35	aglB	CM_uracil	A	2
36.0017	0.353	aglB	CM_uracil	A	2
36.5017	0.373	aglB	CM_uracil	A	2
37.0017	0.355	aglB	CM_uracil	A	2
37.5017	0.382	aglB	CM_uracil	A	2
38.0017	0.388	aglB	CM_uracil	A	2
38.5017	0.377	aglB	CM_uracil	A	2
39.0017	0.385	aglB	CM_uracil	A	2
39.5017	0.391	aglB	CM_uracil	A	2
40.0017	0.384	aglB	CM_uracil	A	2
40.5017	0.398	aglB	CM_uracil	A	2
41.0017	0.412	aglB	CM_uracil	A	2
41.5017	0.399	aglB	CM_uracil	A	2
42.0017	0.411	aglB	CM_uracil	A	2
42.5017	0.429	aglB	CM_uracil	A	2
43.0017	0.423	aglB	CM_uracil	A	2
43.5017	0.43	aglB	CM_uracil	A	2
44.0017	0.438	aglB	CM_uracil	A	2
44.5017	0.449	aglB	CM_uracil	A	2
45.0017	0.447	aglB	CM_uracil	A	2
45.5017	0.453	aglB	CM_uracil	A	2
46.0017	0.468	aglB	CM_uracil	A	2
46.5017	0.46	aglB	CM_uracil	A	2
47.0017	0.477	aglB	CM_uracil	A	2
47.5017	0.503	aglB	CM_uracil	A	2
48.0017	0.472	aglB	CM_uracil	A	2
48.5017	0.535	aglB	CM_uracil	A	2
49.0017	0.461	aglB	CM_uracil	A	2
49.5017	0.491	aglB	CM_uracil	A	2
50.0017	0.499	aglB	CM_uracil	A	2
50.5017	0.491	aglB	CM_uracil	A	2
51.0017	0.511	aglB	CM_uracil	A	2
51.5017	0.529	aglB	CM_uracil	A	2
52.0017	0.505	aglB	CM_uracil	A	2
52.5017	0.519	aglB	CM_uracil	A	2
53.0017	0.535	aglB	CM_uracil	A	2
53.5017	0.537	aglB	CM_uracil	A	2
54.0017	0.536	aglB	CM_uracil	A	2
54.5017	0.547	aglB	CM_uracil	A	2
55.0017	0.543	aglB	CM_uracil	A	2
55.5017	0.634	aglB	CM_uracil	A	2
56.0017	0.475	aglB	CM_uracil	A	2
56.5017	0.568	aglB	CM_uracil	A	2
57.0017	0.575	aglB	CM_uracil	A	2
57.5017	0.542	aglB	CM_uracil	A	2
58.0017	0.547	aglB	CM_uracil	A	2
58.5017	0.555	aglB	CM_uracil	A	2
59.0017	0.558	aglB	CM_uracil	A	2
59.5017	0.578	aglB	CM_uracil	A	2
60.0017	0.571	aglB	CM_uracil	A	2
60.5017	0.57	aglB	CM_uracil	A	2
61.0017	0.569	aglB	CM_uracil	A	2
61.5017	0.588	aglB	CM_uracil	A	2
62.0017	0.585	aglB	CM_uracil	A	2
62.5017	0.575	aglB	CM_uracil	A	2
63.0017	0.58	aglB	CM_uracil	A	2
63.5017	0.582	aglB	CM_uracil	A	2
64.0017	0.594	aglB	CM_uracil	A	2
64.5014	0.586	aglB	CM_uracil	A	2
65.0017	0.592	aglB	CM_uracil	A	2
65.5017	0.6	aglB	CM_uracil	A	2
66.0017	0.596	aglB	CM_uracil	A	2
66.5017	0.602	aglB	CM_uracil	A	2
67.0017	0.614	aglB	CM_uracil	A	2
67.5017	0.591	aglB	CM_uracil	A	2
68.0017	0.614	aglB	CM_uracil	A	2
68.5017	0.581	aglB	CM_uracil	A	2
69.0017	0.602	aglB	CM_uracil	A	2
69.5017	0.604	aglB	CM_uracil	A	2
70.0017	0.605	aglB	CM_uracil	A	2
70.5017	0.609	aglB	CM_uracil	A	2
71.0017	0.611	aglB	CM_uracil	A	2
71.5017	0.614	aglB	CM_uracil	A	2
72.0017	0.591	aglB	CM_uracil	A	2
72.5017	0.608	aglB	CM_uracil	A	2
0	0.129	aglB	CM_uracil	A	3
0.501667	0.138	aglB	CM_uracil	A	3
1.00167	0.118	aglB	CM_uracil	A	3
1.50167	0.136	aglB	CM_uracil	A	3
2.00167	0.139	aglB	CM_uracil	A	3
2.50167	0.132	aglB	CM_uracil	A	3
3.00167	0.135	aglB	CM_uracil	A	3
3.50167	0.142	aglB	CM_uracil	A	3
4.00167	0.139	aglB	CM_uracil	A	3
4.50167	0.127	aglB	CM_uracil	A	3
5.00167	0.139	aglB	CM_uracil	A	3
5.50167	0.127	aglB	CM_uracil	A	3
6.00167	0.137	aglB	CM_uracil	A	3
6.50167	0.152	aglB	CM_uracil	A	3
7.00167	0.148	aglB	CM_uracil	A	3
7.50167	0.148	aglB	CM_uracil	A	3
8.00167	0.143	aglB	CM_uracil	A	3
8.50167	0.143	aglB	CM_uracil	A	3
9.00167	0.142	aglB	CM_uracil	A	3
9.50167	0.153	aglB	CM_uracil	A	3
10.0017	0.151	aglB	CM_uracil	A	3
10.5017	0.154	aglB	CM_uracil	A	3
11.0017	0.171	aglB	CM_uracil	A	3
11.5017	0.148	aglB	CM_uracil	A	3
12.0017	0.165	aglB	CM_uracil	A	3
12.5017	0.16	aglB	CM_uracil	A	3
13.0017	0.169	aglB	CM_uracil	A	3
13.5017	0.172	aglB	CM_uracil	A	3
14.0017	0.172	aglB	CM_uracil	A	3
14.5017	0.182	aglB	CM_uracil	A	3
15.0017	0.183	aglB	CM_uracil	A	3
15.5017	0.191	aglB	CM_uracil	A	3
16.0017	0.193	aglB	CM_uracil	A	3
16.5017	0.181	aglB	CM_uracil	A	3
17.0017	0.185	aglB	CM_uracil	A	3
17.5017	0.185	aglB	CM_uracil	A	3
18.0017	0.192	aglB	CM_uracil	A	3
18.5017	0.216	aglB	CM_uracil	A	3
19.0017	0.192	aglB	CM_uracil	A	3
19.5017	0.202	aglB	CM_uracil	A	3
20.0017	0.204	aglB	CM_uracil	A	3
20.5017	0.21	aglB	CM_uracil	A	3
21.0017	0.223	aglB	CM_uracil	A	3
21.5017	0.22	aglB	CM_uracil	A	3
22.0017	0.224	aglB	CM_uracil	A	3
22.5017	0.224	aglB	CM_uracil	A	3
23.0017	0.233	aglB	CM_uracil	A	3
23.5017	0.238	aglB	CM_uracil	A	3
24.0017	0.234	aglB	CM_uracil	A	3
24.5017	0.231	aglB	CM_uracil	A	3
25.0017	0.253	aglB	CM_uracil	A	3
25.5017	0.242	aglB	CM_uracil	A	3
26.0017	0.257	aglB	CM_uracil	A	3
26.5017	0.264	aglB	CM_uracil	A	3
27.0017	0.269	aglB	CM_uracil	A	3
27.5017	0.274	aglB	CM_uracil	A	3
28.0017	0.28	aglB	CM_uracil	A	3
28.5017	0.29	aglB	CM_uracil	A	3
29.0017	0.29	aglB	CM_uracil	A	3
29.5017	0.286	aglB	CM_uracil	A	3
30.0017	0.292	aglB	CM_uracil	A	3
30.5017	0.306	aglB	CM_uracil	A	3
31.0017	0.314	aglB	CM_uracil	A	3
31.5017	0.314	aglB	CM_uracil	A	3
32.0017	0.311	aglB	CM_uracil	A	3
32.5017	0.329	aglB	CM_uracil	A	3
33.0017	0.327	aglB	CM_uracil	A	3
33.5017	0.34	aglB	CM_uracil	A	3
34.0017	0.34	aglB	CM_uracil	A	3
34.5017	0.346	aglB	CM_uracil	A	3
35.0017	0.35	aglB	CM_uracil	A	3
35.5017	0.356	aglB	CM_uracil	A	3
36.0017	0.358	aglB	CM_uracil	A	3
36.5017	0.38	aglB	CM_uracil	A	3
37.0017	0.36	aglB	CM_uracil	A	3
37.5017	0.388	aglB	CM_uracil	A	3
38.0017	0.394	aglB	CM_uracil	A	3
38.5017	0.383	aglB	CM_uracil	A	3
39.0017	0.39	aglB	CM_uracil	A	3
39.5017	0.397	aglB	CM_uracil	A	3
40.0017	0.39	aglB	CM_uracil	A	3
40.5017	0.404	aglB	CM_uracil	A	3
41.0017	0.419	aglB	CM_uracil	A	3
41.5017	0.406	aglB	CM_uracil	A	3
42.0017	0.419	aglB	CM_uracil	A	3
42.5017	0.435	aglB	CM_uracil	A	3
43.0017	0.429	aglB	CM_uracil	A	3
43.5017	0.438	aglB	CM_uracil	A	3
44.0017	0.446	aglB	CM_uracil	A	3
44.5017	0.457	aglB	CM_uracil	A	3
45.0017	0.454	aglB	CM_uracil	A	3
45.5017	0.46	aglB	CM_uracil	A	3
46.0017	0.476	aglB	CM_uracil	A	3
46.5017	0.467	aglB	CM_uracil	A	3
47.0017	0.484	aglB	CM_uracil	A	3
47.5017	0.509	aglB	CM_uracil	A	3
48.0017	0.477	aglB	CM_uracil	A	3
48.5017	0.54	aglB	CM_uracil	A	3
49.0017	0.465	aglB	CM_uracil	A	3
49.5017	0.496	aglB	CM_uracil	A	3
50.0017	0.504	aglB	CM_uracil	A	3
50.5017	0.496	aglB	CM_uracil	A	3
51.0017	0.517	aglB	CM_uracil	A	3
51.5017	0.533	aglB	CM_uracil	A	3
52.0017	0.51	aglB	CM_uracil	A	3
52.5017	0.523	aglB	CM_uracil	A	3
53.0017	0.539	aglB	CM_uracil	A	3
53.5017	0.541	aglB	CM_uracil	A	3
54.0017	0.539	aglB	CM_uracil	A	3
54.5017	0.551	aglB	CM_uracil	A	3
55.0017	0.546	aglB	CM_uracil	A	3
55.5017	0.637	aglB	CM_uracil	A	3
56.0017	0.478	aglB	CM_uracil	A	3
56.5017	0.57	aglB	CM_uracil	A	3
57.0017	0.578	aglB	CM_uracil	A	3
57.5017	0.544	aglB	CM_uracil	A	3
58.0017	0.55	aglB	CM_uracil	A	3
58.5017	0.558	aglB	CM_uracil	A	3
59.0017	0.56	aglB	CM_uracil	A	3
59.5017	0.58	aglB	CM_uracil	A	3
60.0017	0.573	aglB	CM_uracil	A	3
60.5017	0.572	aglB	CM_uracil	A	3
61.0017	0.57	aglB	CM_uracil	A	3
61.5017	0.591	aglB	CM_uracil	A	3
62.0017	0.586	aglB	CM_uracil	A	3
62.5017	0.576	aglB	CM_uracil	A	3
63.0017	0.582	aglB	CM_uracil	A	3
63.5017	0.584	aglB	CM_uracil	A	3
64.0017	0.596	aglB	CM_uracil	A	3
64.5014	0.586	aglB	CM_uracil	A	3
65.0017	0.593	aglB	CM_uracil	A	3
65.5017	0.601	aglB	CM_uracil	A	3
66.0017	0.597	aglB	CM_uracil	A	3
66.5017	0.601	aglB	CM_uracil	A	3
67.0017	0.615	aglB	CM_uracil	A	3
67.5017	0.592	aglB	CM_uracil	A	3
68.0017	0.615	aglB	CM_uracil	A	3
68.5017	0.58	aglB	CM_uracil	A	3
69.0017	0.601	aglB	CM_uracil	A	3
69.5017	0.605	aglB	CM_uracil	A	3
70.0017	0.604	aglB	CM_uracil	A	3
70.5017	0.609	aglB	CM_uracil	A	3
71.0017	0.61	aglB	CM_uracil	A	3
71.5017	0.612	aglB	CM_uracil	A	3
72.0017	0.59	aglB	CM_uracil	A	3
72.5017	0.607	aglB	CM_uracil	A	3
0	0.129	ura3	CM_uracil	B	1
0.501667	0.141	ura3	CM_uracil	B	1
1.00167	0.121	ura3	CM_uracil	B	1
1.50167	0.136	ura3	CM_uracil	B	1
2.00167	0.136	ura3	CM_uracil	B	1
2.50167	0.133	ura3	CM_uracil	B	1
3.00167	0.137	ura3	CM_uracil	B	1
3.50167	0.139	ura3	CM_uracil	B	1
4.00167	0.128	ura3	CM_uracil	B	1
4.50167	0.12	ura3	CM_uracil	B	1
5.00167	0.127	ura3	CM_uracil	B	1
5.50167	0.127	ura3	CM_uracil	B	1
6.00167	0.132	ura3	CM_uracil	B	1
6.50167	0.144	ura3	CM_uracil	B	1
7.00167	0.141	ura3	CM_uracil	B	1
7.50167	0.142	ura3	CM_uracil	B	1
8.00167	0.137	ura3	CM_uracil	B	1
8.50167	0.135	ura3	CM_uracil	B	1
9.00167	0.136	ura3	CM_uracil	B	1
9.50167	0.143	ura3	CM_uracil	B	1
10.0017	0.134	ura3	CM_uracil	B	1
10.5017	0.145	ura3	CM_uracil	B	1
11.0017	0.162	ura3	CM_uracil	B	1
11.5017	0.131	ura3	CM_uracil	B	1
12.0017	0.148	ura3	CM_uracil	B	1
12.5017	0.154	ura3	CM_uracil	B	1
13.0017	0.163	ura3	CM_uracil	B	1
13.5017	0.164	ura3	CM_uracil	B	1
14.0017	0.167	ura3	CM_uracil	B	1
14.5017	0.177	ura3	CM_uracil	B	1
15.0017	0.185	ura3	CM_uracil	B	1
15.5017	0.19	ura3	CM_uracil	B	1
16.0017	0.193	ura3	CM_uracil	B	1
16.5017	0.185	ura3	CM_uracil	B	1
17.0017	0.19	ura3	CM_uracil	B	1
17.5017	0.194	ura3	CM_uracil	B	1
18.0017	0.201	ura3	CM_uracil	B	1
18.5017	0.227	ura3	CM_uracil	B	1
19.0017	0.206	ura3	CM_uracil	B	1
19.5017	0.22	ura3	CM_uracil	B	1
20.0017	0.223	ura3	CM_uracil	B	1
20.5017	0.236	ura3	CM_uracil	B	1
21.0017	0.252	ura3	CM_uracil	B	1
21.5017	0.249	ura3	CM_uracil	B	1
22.0017	0.258	ura3	CM_uracil	B	1
22.5017	0.262	ura3	CM_uracil	B	1
23.0017	0.277	ura3	CM_uracil	B	1
23.5017	0.287	ura3	CM_uracil	B	1
24.0017	0.29	ura3	CM_uracil	B	1
24.5017	0.297	ura3	CM_uracil	B	1
25.0017	0.32	ura3	CM_uracil	B	1
25.5017	0.317	ura3	CM_uracil	B	1
26.0017	0.332	ura3	CM_uracil	B	1
26.5017	0.345	ura3	CM_uracil	B	1
27.0017	0.354	ura3	CM_uracil	B	1
27.5017	0.366	ura3	CM_uracil	B	1
28.0017	0.374	ura3	CM_uracil	B	1
28.5017	0.391	ura3	CM_uracil	B	1
29.0017	0.396	ura3	CM_uracil	B	1
29.5017	0.397	ura3	CM_uracil	B	1
30.0017	0.41	ura3	CM_uracil	B	1
30.5017	0.426	ura3	CM_uracil	B	1
31.0017	0.442	ura3	CM_uracil	B	1
31.5017	0.445	ura3	CM_uracil	B	1
32.0017	0.45	ura3	CM_uracil	B	1
32.5017	0.468	ura3	CM_uracil	B	1
33.0017	0.478	ura3	CM_uracil	B	1
33.5017	0.49	ura3	CM_uracil	B	1
34.0017	0.495	ura3	CM_uracil	B	1
34.5017	0.506	ura3	CM_uracil	B	1
35.0017	0.51	ura3	CM_uracil	B	1
35.5017	0.519	ura3	CM_uracil	B	1
36.0017	0.523	ura3	CM_uracil	B	1
36.5017	0.549	ura3	CM_uracil	B	1
37.0017	0.532	ura3	CM_uracil	B	1
37.5017	0.561	ura3	CM_uracil	B	1
38.0017	0.568	ura3	CM_uracil	B	1
38.5017	0.565	ura3	CM_uracil	B	1
39.0017	0.573	ura3	CM_uracil	B	1
39.5017	0.581	ura3	CM_uracil	B	1
40.0017	0.575	ura3	CM_uracil	B	1
40.5017	0.591	ura3	CM_uracil	B	1
41.0017	0.606	ura3	CM_uracil	B	1
41.5017	0.595	ura3	CM_uracil	B	1
42.0017	0.609	ura3	CM_uracil	B	1
42.5017	0.625	ura3	CM_uracil	B	1
43.0017	0.618	ura3	CM_uracil	B	1
43.5017	0.623	ura3	CM_uracil	B	1
44.0017	0.631	ura3	CM_uracil	B	1
44.5017	0.641	ura3	CM_uracil	B	1
45.0017	0.641	ura3	CM_uracil	B	1
45.5017	0.646	ura3	CM_uracil	B	1
46.0017	0.657	ura3	CM_uracil	B	1
46.5017	0.648	ura3	CM_uracil	B	1
47.0017	0.661	ura3	CM_uracil	B	1
47.5017	0.687	ura3	CM_uracil	B	1
48.0017	0.653	ura3	CM_uracil	B	1
48.5017	0.716	ura3	CM_uracil	B	1
49.0017	0.641	ura3	CM_uracil	B	1
49.5017	0.67	ura3	CM_uracil	B	1
50.0017	0.676	ura3	CM_uracil	B	1
50.5017	0.669	ura3	CM_uracil	B	1
51.0017	0.686	ura3	CM_uracil	B	1
51.5017	0.704	ura3	CM_uracil	B	1
52.0017	0.677	ura3	CM_uracil	B	1
52.5017	0.69	ura3	CM_uracil	B	1
53.0017	0.702	ura3	CM_uracil	B	1
53.5017	0.701	ura3	CM_uracil	B	1
54.0017	0.701	ura3	CM_uracil	B	1
54.5017	0.71	ura3	CM_uracil	B	1
55.0017	0.704	ura3	CM_uracil	B	1
55.5017	0.793	ura3	CM_uracil	B	1
56.0017	0.629	ura3	CM_uracil	B	1
56.5017	0.721	ura3	CM_uracil	B	1
57.0017	0.725	ura3	CM_uracil	B	1
57.5017	0.688	ura3	CM_uracil	B	1
58.0017	0.693	ura3	CM_uracil	B	1
58.5017	0.698	ura3	CM_uracil	B	1
59.0017	0.698	ura3	CM_uracil	B	1
59.5017	0.712	ura3	CM_uracil	B	1
60.0017	0.704	ura3	CM_uracil	B	1
60.5017	0.703	ura3	CM_uracil	B	1
61.0017	0.696	ura3	CM_uracil	B	1
61.5017	0.713	ura3	CM_uracil	B	1
62.0017	0.706	ura3	CM_uracil	B	1
62.5017	0.697	ura3	CM_uracil	B	1
63.0017	0.696	ura3	CM_uracil	B	1
63.5017	0.695	ura3	CM_uracil	B	1
64.0017	0.702	ura3	CM_uracil	B	1
64.5014	0.691	ura3	CM_uracil	B	1
65.0017	0.695	ura3	CM_uracil	B	1
65.5017	0.705	ura3	CM_uracil	B	1
66.0017	0.693	ura3	CM_uracil	B	1
66.5017	0.698	ura3	CM_uracil	B	1
67.0017	0.706	ura3	CM_uracil	B	1
67.5017	0.68	ura3	CM_uracil	B	1
68.0017	0.699	ura3	CM_uracil	B	1
68.5017	0.661	ura3	CM_uracil	B	1
69.0017	0.679	ura3	CM_uracil	B	1
69.5017	0.68	ura3	CM_uracil	B	1
70.0017	0.676	ura3	CM_uracil	B	1
70.5017	0.679	ura3	CM_uracil	B	1
71.0017	0.678	ura3	CM_uracil	B	1
71.5017	0.677	ura3	CM_uracil	B	1
72.0017	0.65	ura3	CM_uracil	B	1
72.5017	0.667	ura3	CM_uracil	B	1
0	0.137	ura3	CM_uracil	B	2
0.501667	0.148	ura3	CM_uracil	B	2
1.00167	0.127	ura3	CM_uracil	B	2
1.50167	0.143	ura3	CM_uracil	B	2
2.00167	0.142	ura3	CM_uracil	B	2
2.50167	0.132	ura3	CM_uracil	B	2
3.00167	0.141	ura3	CM_uracil	B	2
3.50167	0.147	ura3	CM_uracil	B	2
4.00167	0.131	ura3	CM_uracil	B	2
4.50167	0.129	ura3	CM_uracil	B	2
5.00167	0.141	ura3	CM_uracil	B	2
5.50167	0.136	ura3	CM_uracil	B	2
6.00167	0.138	ura3	CM_uracil	B	2
6.50167	0.149	ura3	CM_uracil	B	2
7.00167	0.149	ura3	CM_uracil	B	2
7.50167	0.149	ura3	CM_uracil	B	2
8.00167	0.137	ura3	CM_uracil	B	2
8.50167	0.143	ura3	CM_uracil	B	2
9.00167	0.145	ura3	CM_uracil	B	2
9.50167	0.153	ura3	CM_uracil	B	2
10.0017	0.151	ura3	CM_uracil	B	2
10.5017	0.155	ura3	CM_uracil	B	2
11.0017	0.172	ura3	CM_uracil	B	2
11.5017	0.152	ura3	CM_uracil	B	2
12.0017	0.168	ura3	CM_uracil	B	2
12.5017	0.165	ura3	CM_uracil	B	2
13.0017	0.175	ura3	CM_uracil	B	2
13.5017	0.176	ura3	CM_uracil	B	2
14.0017	0.179	ura3	CM_uracil	B	2
14.5017	0.192	ura3	CM_uracil	B	2
15.0017	0.194	ura3	CM_uracil	B	2
15.5017	0.203	ura3	CM_uracil	B	2
16.0017	0.208	ura3	CM_uracil	B	2
16.5017	0.2	ura3	CM_uracil	B	2
17.0017	0.205	ura3	CM_uracil	B	2
17.5017	0.211	ura3	CM_uracil	B	2
18.0017	0.216	ura3	CM_uracil	B	2
18.5017	0.245	ura3	CM_uracil	B	2
19.0017	0.226	ura3	CM_uracil	B	2
19.5017	0.239	ura3	CM_uracil	B	2
20.0017	0.243	ura3	CM_uracil	B	2
20.5017	0.258	ura3	CM_uracil	B	2
21.0017	0.275	ura3	CM_uracil	B	2
21.5017	0.272	ura3	CM_uracil	B	2
22.0017	0.282	ura3	CM_uracil	B	2
22.5017	0.287	ura3	CM_uracil	B	2
23.0017	0.302	ura3	CM_uracil	B	2
23.5017	0.312	ura3	CM_uracil	B	2
24.0017	0.317	ura3	CM_uracil	B	2
24.5017	0.322	ura3	CM_uracil	B	2
25.0017	0.346	ura3	CM_uracil	B	2
25.5017	0.343	ura3	CM_uracil	B	2
26.0017	0.358	ura3	CM_uracil	B	2
26.5017	0.37	ura3	CM_uracil	B	2
27.0017	0.378	ura3	CM_uracil	B	2
27.5017	0.39	ura3	CM_uracil	B	2
28.0017	0.399	ura3	CM_uracil	B	2
28.5017	0.417	ura3	CM_uracil	B	2
29.0017	0.421	ura3	CM_uracil	B	2
29.5017	0.422	ura3	CM_uracil	B	2
30.0017	0.435	ura3	CM_uracil	B	2
30.5017	0.452	ura3	CM_uracil	B	2
31.0017	0.467	ura3	CM_uracil	B	2
31.5017	0.47	ura3	CM_uracil	B	2
32.0017	0.475	ura3	CM_uracil	B	2
32.5017	0.491	ura3	CM_uracil	B	2
33.0017	0.498	ura3	CM_uracil	B	2
33.5017	0.51	ura3	CM_uracil	B	2
34.0017	0.512	ura3	CM_uracil	B	2
34.5017	0.521	ura3	CM_uracil	B	2
35.0017	0.525	ura3	CM_uracil	B	2
35.5017	0.535	ura3	CM_uracil	B	2
36.0017	0.54	ura3	CM_uracil	B	2
36.5017	0.565	ura3	CM_uracil	B	2
37.0017	0.548	ura3	CM_uracil	B	2
37.5017	0.576	ura3	CM_uracil	B	2
38.0017	0.584	ura3	CM_uracil	B	2
38.5017	0.58	ura3	CM_uracil	B	2
39.0017	0.585	ura3	CM_uracil	B	2
39.5017	0.594	ura3	CM_uracil	B	2
40.0017	0.588	ura3	CM_uracil	B	2
40.5017	0.604	ura3	CM_uracil	B	2
41.0017	0.617	ura3	CM_uracil	B	2
41.5017	0.607	ura3	CM_uracil	B	2
42.0017	0.621	ura3	CM_uracil	B	2
42.5017	0.636	ura3	CM_uracil	B	2
43.0017	0.629	ura3	CM_uracil	B	2
43.5017	0.633	ura3	CM_uracil	B	2
44.0017	0.642	ura3	CM_uracil	B	2
44.5017	0.652	ura3	CM_uracil	B	2
45.0017	0.65	ura3	CM_uracil	B	2
45.5017	0.654	ura3	CM_uracil	B	2
46.0017	0.666	ura3	CM_uracil	B	2
46.5017	0.654	ura3	CM_uracil	B	2
47.0017	0.669	ura3	CM_uracil	B	2
47.5017	0.694	ura3	CM_uracil	B	2
48.0017	0.659	ura3	CM_uracil	B	2
48.5017	0.722	ura3	CM_uracil	B	2
49.0017	0.646	ura3	CM_uracil	B	2
49.5017	0.674	ura3	CM_uracil	B	2
50.0017	0.68	ura3	CM_uracil	B	2
50.5017	0.671	ura3	CM_uracil	B	2
51.0017	0.688	ura3	CM_uracil	B	2
51.5017	0.704	ura3	CM_uracil	B	2
52.0017	0.678	ura3	CM_uracil	B	2
52.5017	0.688	ura3	CM_uracil	B	2
53.0017	0.701	ura3	CM_uracil	B	2
53.5017	0.7	ura3	CM_uracil	B	2
54.0017	0.699	ura3	CM_uracil	B	2
54.5017	0.706	ura3	CM_uracil	B	2
55.0017	0.7	ura3	CM_uracil	B	2
55.5017	0.789	ura3	CM_uracil	B	2
56.0017	0.625	ura3	CM_uracil	B	2
56.5017	0.717	ura3	CM_uracil	B	2
57.0017	0.718	ura3	CM_uracil	B	2
57.5017	0.682	ura3	CM_uracil	B	2
58.0017	0.686	ura3	CM_uracil	B	2
58.5017	0.69	ura3	CM_uracil	B	2
59.0017	0.69	ura3	CM_uracil	B	2
59.5017	0.704	ura3	CM_uracil	B	2
60.0017	0.696	ura3	CM_uracil	B	2
60.5017	0.691	ura3	CM_uracil	B	2
61.0017	0.685	ura3	CM_uracil	B	2
61.5017	0.704	ura3	CM_uracil	B	2
62.0017	0.696	ura3	CM_uracil	B	2
62.5017	0.683	ura3	CM_uracil	B	2
63.0017	0.683	ura3	CM_uracil	B	2
63.5017	0.681	ura3	CM_uracil	B	2
64.0017	0.69	ura3	CM_uracil	B	2
64.5014	0.677	ura3	CM_uracil	B	2
65.0017	0.682	ura3	CM_uracil	B	2
65.5017	0.692	ura3	CM_uracil	B	2
66.0017	0.678	ura3	CM_uracil	B	2
66.5017	0.685	ura3	CM_uracil	B	2
67.0017	0.69	ura3	CM_uracil	B	2
67.5017	0.665	ura3	CM_uracil	B	2
68.0017	0.683	ura3	CM_uracil	B	2
68.5017	0.646	ura3	CM_uracil	B	2
69.0017	0.663	ura3	CM_uracil	B	2
69.5017	0.666	ura3	CM_uracil	B	2
70.0017	0.659	ura3	CM_uracil	B	2
70.5017	0.662	ura3	CM_uracil	B	2
71.0017	0.66	ura3	CM_uracil	B	2
71.5017	0.66	ura3	CM_uracil	B	2
72.0017	0.633	ura3	CM_uracil	B	2
72.5017	0.65	ura3	CM_uracil	B	2
0	0.138	ura3	CM_uracil	B	3
0.501667	0.15	ura3	CM_uracil	B	3
1.00167	0.13	ura3	CM_uracil	B	3
1.50167	0.146	ura3	CM_uracil	B	3
2.00167	0.147	ura3	CM_uracil	B	3
2.50167	0.14	ura3	CM_uracil	B	3
3.00167	0.145	ura3	CM_uracil	B	3
3.50167	0.15	ura3	CM_uracil	B	3
4.00167	0.14	ura3	CM_uracil	B	3
4.50167	0.136	ura3	CM_uracil	B	3
5.00167	0.139	ura3	CM_uracil	B	3
5.50167	0.131	ura3	CM_uracil	B	3
6.00167	0.134	ura3	CM_uracil	B	3
6.50167	0.157	ura3	CM_uracil	B	3
7.00167	0.152	ura3	CM_uracil	B	3
7.50167	0.152	ura3	CM_uracil	B	3
8.00167	0.148	ura3	CM_uracil	B	3
8.50167	0.146	ura3	CM_uracil	B	3
9.00167	0.148	ura3	CM_uracil	B	3
9.50167	0.157	ura3	CM_uracil	B	3
10.0017	0.153	ura3	CM_uracil	B	3
10.5017	0.157	ura3	CM_uracil	B	3
11.0017	0.169	ura3	CM_uracil	B	3
11.5017	0.155	ura3	CM_uracil	B	3
12.0017	0.161	ura3	CM_uracil	B	3
12.5017	0.165	ura3	CM_uracil	B	3
13.0017	0.168	ura3	CM_uracil	B	3
13.5017	0.166	ura3	CM_uracil	B	3
14.0017	0.182	ura3	CM_uracil	B	3
14.5017	0.194	ura3	CM_uracil	B	3
15.0017	0.197	ura3	CM_uracil	B	3
15.5017	0.206	ura3	CM_uracil	B	3
16.0017	0.212	ura3	CM_uracil	B	3
16.5017	0.205	ura3	CM_uracil	B	3
17.0017	0.209	ura3	CM_uracil	B	3
17.5017	0.213	ura3	CM_uracil	B	3
18.0017	0.222	ura3	CM_uracil	B	3
18.5017	0.248	ura3	CM_uracil	B	3
19.0017	0.231	ura3	CM_uracil	B	3
19.5017	0.244	ura3	CM_uracil	B	3
20.0017	0.248	ura3	CM_uracil	B	3
20.5017	0.264	ura3	CM_uracil	B	3
21.0017	0.282	ura3	CM_uracil	B	3
21.5017	0.28	ura3	CM_uracil	B	3
22.0017	0.289	ura3	CM_uracil	B	3
22.5017	0.293	ura3	CM_uracil	B	3
23.0017	0.309	ura3	CM_uracil	B	3
23.5017	0.319	ura3	CM_uracil	B	3
24.0017	0.321	ura3	CM_uracil	B	3
24.5017	0.323	ura3	CM_uracil	B	3
25.0017	0.349	ura3	CM_uracil	B	3
25.5017	0.345	ura3	CM_uracil	B	3
26.0017	0.364	ura3	CM_uracil	B	3
26.5017	0.374	ura3	CM_uracil	B	3
27.0017	0.383	ura3	CM_uracil	B	3
27.5017	0.395	ura3	CM_uracil	B	3
28.0017	0.404	ura3	CM_uracil	B	3
28.5017	0.423	ura3	CM_uracil	B	3
29.0017	0.428	ura3	CM_uracil	B	3
29.5017	0.427	ura3	CM_uracil	B	3
30.0017	0.44	ura3	CM_uracil	B	3
30.5017	0.456	ura3	CM_uracil	B	3
31.0017	0.473	ura3	CM_uracil	B	3
31.5017	0.474	ura3	CM_uracil	B	3
32.0017	0.477	ura3	CM_uracil	B	3
32.5017	0.496	ura3	CM_uracil	B	3
33.0017	0.501	ura3	CM_uracil	B	3
33.5017	0.512	ura3	CM_uracil	B	3
34.0017	0.514	ura3	CM_uracil	B	3
34.5017	0.524	ura3	CM_uracil	B	3
35.0017	0.526	ura3	CM_uracil	B	3
35.5017	0.536	ura3	CM_uracil	B	3
36.0017	0.54	ura3	CM_uracil	B	3
36.5017	0.567	ura3	CM_uracil	B	3
37.0017	0.549	ura3	CM_uracil	B	3
37.5017	0.576	ura3	CM_uracil	B	3
38.0017	0.584	ura3	CM_uracil	B	3
38.5017	0.579	ura3	CM_uracil	B	3
39.0017	0.582	ura3	CM_uracil	B	3
39.5017	0.592	ura3	CM_uracil	B	3
40.0017	0.585	ura3	CM_uracil	B	3
40.5017	0.599	ura3	CM_uracil	B	3
41.0017	0.614	ura3	CM_uracil	B	3
41.5017	0.602	ura3	CM_uracil	B	3
42.0017	0.615	ura3	CM_uracil	B	3
42.5017	0.629	ura3	CM_uracil	B	3
43.0017	0.621	ura3	CM_uracil	B	3
43.5017	0.627	ura3	CM_uracil	B	3
44.0017	0.635	ura3	CM_uracil	B	3
44.5017	0.644	ura3	CM_uracil	B	3
45.0017	0.641	ura3	CM_uracil	B	3
45.5017	0.645	ura3	CM_uracil	B	3
46.0017	0.656	ura3	CM_uracil	B	3
46.5017	0.646	ura3	CM_uracil	B	3
47.0017	0.659	ura3	CM_uracil	B	3
47.5017	0.685	ura3	CM_uracil	B	3
48.0017	0.649	ura3	CM_uracil	B	3
48.5017	0.713	ura3	CM_uracil	B	3
49.0017	0.637	ura3	CM_uracil	B	3
49.5017	0.665	ura3	CM_uracil	B	3
50.0017	0.67	ura3	CM_uracil	B	3
50.5017	0.661	ura3	CM_uracil	B	3
51.0017	0.68	ura3	CM_uracil	B	3
51.5017	0.695	ura3	CM_uracil	B	3
52.0017	0.669	ura3	CM_uracil	B	3
52.5017	0.679	ura3	CM_uracil	B	3
53.0017	0.693	ura3	CM_uracil	B	3
53.5017	0.693	ura3	CM_uracil	B	3
54.0017	0.692	ura3	CM_uracil	B	3
54.5017	0.7	ura3	CM_uracil	B	3
55.0017	0.694	ura3	CM_uracil	B	3
55.5017	0.784	ura3	CM_uracil	B	3
56.0017	0.62	ura3	CM_uracil	B	3
56.5017	0.711	ura3	CM_uracil	B	3
57.0017	0.714	ura3	CM_uracil	B	3
57.5017	0.677	ura3	CM_uracil	B	3
58.0017	0.681	ura3	CM_uracil	B	3
58.5017	0.686	ura3	CM_uracil	B	3
59.0017	0.687	ura3	CM_uracil	B	3
59.5017	0.701	ura3	CM_uracil	B	3
60.0017	0.694	ura3	CM_uracil	B	3
60.5017	0.689	ura3	CM_uracil	B	3
61.0017	0.684	ura3	CM_uracil	B	3
61.5017	0.704	ura3	CM_uracil	B	3
62.0017	0.695	ura3	CM_uracil	B	3
62.5017	0.684	ura3	CM_uracil	B	3
63.0017	0.683	ura3	CM_uracil	B	3
63.5017	0.681	ura3	CM_uracil	B	3
64.0017	0.691	ura3	CM_uracil	B	3
64.5014	0.679	ura3	CM_uracil	B	3
65.0017	0.685	ura3	CM_uracil	B	3
65.5017	0.696	ura3	CM_uracil	B	3
66.0017	0.681	ura3	CM_uracil	B	3
66.5017	0.687	ura3	CM_uracil	B	3
67.0017	0.694	ura3	CM_uracil	B	3
67.5017	0.67	ura3	CM_uracil	B	3
68.0017	0.688	ura3	CM_uracil	B	3
68.5017	0.652	ura3	CM_uracil	B	3
69.0017	0.669	ura3	CM_uracil	B	3
69.5017	0.671	ura3	CM_uracil	B	3
70.0017	0.666	ura3	CM_uracil	B	3
70.5017	0.67	ura3	CM_uracil	B	3
71.0017	0.668	ura3	CM_uracil	B	3
71.5017	0.668	ura3	CM_uracil	B	3
72.0017	0.642	ura3	CM_uracil	B	3
72.5017	0.659	ura3	CM_uracil	B	3
0	0.133	aglB	CM_uracil	B	1
0.501667	0.142	aglB	CM_uracil	B	1
1.00167	0.121	aglB	CM_uracil	B	1
1.50167	0.136	aglB	CM_uracil	B	1
2.00167	0.138	aglB	CM_uracil	B	1
2.50167	0.133	aglB	CM_uracil	B	1
3.00167	0.138	aglB	CM_uracil	B	1
3.50167	0.143	aglB	CM_uracil	B	1
4.00167	0.139	aglB	CM_uracil	B	1
4.50167	0.13	aglB	CM_uracil	B	1
5.00167	0.137	aglB	CM_uracil	B	1
5.50167	0.133	aglB	CM_uracil	B	1
6.00167	0.136	aglB	CM_uracil	B	1
6.50167	0.149	aglB	CM_uracil	B	1
7.00167	0.146	aglB	CM_uracil	B	1
7.50167	0.146	aglB	CM_uracil	B	1
8.00167	0.14	aglB	CM_uracil	B	1
8.50167	0.138	aglB	CM_uracil	B	1
9.00167	0.14	aglB	CM_uracil	B	1
9.50167	0.148	aglB	CM_uracil	B	1
10.0017	0.144	aglB	CM_uracil	B	1
10.5017	0.147	aglB	CM_uracil	B	1
11.0017	0.163	aglB	CM_uracil	B	1
11.5017	0.141	aglB	CM_uracil	B	1
12.0017	0.157	aglB	CM_uracil	B	1
12.5017	0.152	aglB	CM_uracil	B	1
13.0017	0.159	aglB	CM_uracil	B	1
13.5017	0.162	aglB	CM_uracil	B	1
14.0017	0.16	aglB	CM_uracil	B	1
14.5017	0.169	aglB	CM_uracil	B	1
15.0017	0.171	aglB	CM_uracil	B	1
15.5017	0.178	aglB	CM_uracil	B	1
16.0017	0.18	aglB	CM_uracil	B	1
16.5017	0.169	aglB	CM_uracil	B	1
17.0017	0.173	aglB	CM_uracil	B	1
17.5017	0.172	aglB	CM_uracil	B	1
18.0017	0.178	aglB	CM_uracil	B	1
18.5017	0.201	aglB	CM_uracil	B	1
19.0017	0.176	aglB	CM_uracil	B	1
19.5017	0.185	aglB	CM_uracil	B	1
20.0017	0.183	aglB	CM_uracil	B	1
20.5017	0.193	aglB	CM_uracil	B	1
21.0017	0.207	aglB	CM_uracil	B	1
21.5017	0.2	aglB	CM_uracil	B	1
22.0017	0.201	aglB	CM_uracil	B	1
22.5017	0.201	aglB	CM_uracil	B	1
23.0017	0.211	aglB	CM_uracil	B	1
23.5017	0.213	aglB	CM_uracil	B	1
24.0017	0.208	aglB	CM_uracil	B	1
24.5017	0.206	aglB	CM_uracil	B	1
25.0017	0.222	aglB	CM_uracil	B	1
25.5017	0.213	aglB	CM_uracil	B	1
26.0017	0.226	aglB	CM_uracil	B	1
26.5017	0.229	aglB	CM_uracil	B	1
27.0017	0.236	aglB	CM_uracil	B	1
27.5017	0.238	aglB	CM_uracil	B	1
28.0017	0.243	aglB	CM_uracil	B	1
28.5017	0.253	aglB	CM_uracil	B	1
29.0017	0.253	aglB	CM_uracil	B	1
29.5017	0.244	aglB	CM_uracil	B	1
30.0017	0.252	aglB	CM_uracil	B	1
30.5017	0.264	aglB	CM_uracil	B	1
31.0017	0.273	aglB	CM_uracil	B	1
31.5017	0.269	aglB	CM_uracil	B	1
32.0017	0.265	aglB	CM_uracil	B	1
32.5017	0.281	aglB	CM_uracil	B	1
33.0017	0.281	aglB	CM_uracil	B	1
33.5017	0.29	aglB	CM_uracil	B	1
34.0017	0.29	aglB	CM_uracil	B	1
34.5017	0.298	aglB	CM_uracil	B	1
35.0017	0.298	aglB	CM_uracil	B	1
35.5017	0.305	aglB	CM_uracil	B	1
36.0017	0.307	aglB	CM_uracil	B	1
36.5017	0.331	aglB	CM_uracil	B	1
37.0017	0.311	aglB	CM_uracil	B	1
37.5017	0.34	aglB	CM_uracil	B	1
38.0017	0.346	aglB	CM_uracil	B	1
38.5017	0.342	aglB	CM_uracil	B	1
39.0017	0.341	aglB	CM_uracil	B	1
39.5017	0.349	aglB	CM_uracil	B	1
40.0017	0.343	aglB	CM_uracil	B	1
40.5017	0.358	aglB	CM_uracil	B	1
41.0017	0.373	aglB	CM_uracil	B	1
41.5017	0.358	aglB	CM_uracil	B	1
42.0017	0.37	aglB	CM_uracil	B	1
42.5017	0.386	aglB	CM_uracil	B	1
43.0017	0.378	aglB	CM_uracil	B	1
43.5017	0.384	aglB	CM_uracil	B	1
44.0017	0.389	aglB	CM_uracil	B	1
44.5017	0.399	aglB	CM_uracil	B	1
45.0017	0.393	aglB	CM_uracil	B	1
45.5017	0.397	aglB	CM_uracil	B	1
46.0017	0.411	aglB	CM_uracil	B	1
46.5017	0.398	aglB	CM_uracil	B	1
47.0017	0.413	aglB	CM_uracil	B	1
47.5017	0.441	aglB	CM_uracil	B	1
48.0017	0.407	aglB	CM_uracil	B	1
48.5017	0.472	aglB	CM_uracil	B	1
49.0017	0.398	aglB	CM_uracil	B	1
49.5017	0.429	aglB	CM_uracil	B	1
50.0017	0.436	aglB	CM_uracil	B	1
50.5017	0.428	aglB	CM_uracil	B	1
51.0017	0.449	aglB	CM_uracil	B	1
51.5017	0.467	aglB	CM_uracil	B	1
52.0017	0.446	aglB	CM_uracil	B	1
52.5017	0.458	aglB	CM_uracil	B	1
53.0017	0.477	aglB	CM_uracil	B	1
53.5017	0.478	aglB	CM_uracil	B	1
54.0017	0.48	aglB	CM_uracil	B	1
54.5017	0.49	aglB	CM_uracil	B	1
55.0017	0.488	aglB	CM_uracil	B	1
55.5017	0.585	aglB	CM_uracil	B	1
56.0017	0.42	aglB	CM_uracil	B	1
56.5017	0.514	aglB	CM_uracil	B	1
57.0017	0.523	aglB	CM_uracil	B	1
57.5017	0.489	aglB	CM_uracil	B	1
58.0017	0.496	aglB	CM_uracil	B	1
58.5017	0.504	aglB	CM_uracil	B	1
59.0017	0.506	aglB	CM_uracil	B	1
59.5017	0.526	aglB	CM_uracil	B	1
60.0017	0.52	aglB	CM_uracil	B	1
60.5017	0.521	aglB	CM_uracil	B	1
61.0017	0.518	aglB	CM_uracil	B	1
61.5017	0.542	aglB	CM_uracil	B	1
62.0017	0.536	aglB	CM_uracil	B	1
62.5017	0.528	aglB	CM_uracil	B	1
63.0017	0.531	aglB	CM_uracil	B	1
63.5017	0.533	aglB	CM_uracil	B	1
64.0017	0.547	aglB	CM_uracil	B	1
64.5014	0.537	aglB	CM_uracil	B	1
65.0017	0.544	aglB	CM_uracil	B	1
65.5017	0.559	aglB	CM_uracil	B	1
66.0017	0.55	aglB	CM_uracil	B	1
66.5017	0.557	aglB	CM_uracil	B	1
67.0017	0.569	aglB	CM_uracil	B	1
67.5017	0.547	aglB	CM_uracil	B	1
68.0017	0.57	aglB	CM_uracil	B	1
68.5017	0.537	aglB	CM_uracil	B	1
69.0017	0.557	aglB	CM_uracil	B	1
69.5017	0.56	aglB	CM_uracil	B	1
70.0017	0.562	aglB	CM_uracil	B	1
70.5017	0.564	aglB	CM_uracil	B	1
71.0017	0.568	aglB	CM_uracil	B	1
71.5017	0.571	aglB	CM_uracil	B	1
72.0017	0.548	aglB	CM_uracil	B	1
72.5017	0.567	aglB	CM_uracil	B	1
0	0.122	aglB	CM_uracil	B	2
0.501667	0.136	aglB	CM_uracil	B	2
1.00167	0.116	aglB	CM_uracil	B	2
1.50167	0.133	aglB	CM_uracil	B	2
2.00167	0.138	aglB	CM_uracil	B	2
2.50167	0.129	aglB	CM_uracil	B	2
3.00167	0.135	aglB	CM_uracil	B	2
3.50167	0.138	aglB	CM_uracil	B	2
4.00167	0.133	aglB	CM_uracil	B	2
4.50167	0.122	aglB	CM_uracil	B	2
5.00167	0.135	aglB	CM_uracil	B	2
5.50167	0.131	aglB	CM_uracil	B	2
6.00167	0.132	aglB	CM_uracil	B	2
6.50167	0.143	aglB	CM_uracil	B	2
7.00167	0.141	aglB	CM_uracil	B	2
7.50167	0.143	aglB	CM_uracil	B	2
8.00167	0.137	aglB	CM_uracil	B	2
8.50167	0.137	aglB	CM_uracil	B	2
9.00167	0.137	aglB	CM_uracil	B	2
9.50167	0.145	aglB	CM_uracil	B	2
10.0017	0.142	aglB	CM_uracil	B	2
10.5017	0.147	aglB	CM_uracil	B	2
11.0017	0.16	aglB	CM_uracil	B	2
11.5017	0.14	aglB	CM_uracil	B	2
12.0017	0.157	aglB	CM_uracil	B	2
12.5017	0.149	aglB	CM_uracil	B	2
13.0017	0.16	aglB	CM_uracil	B	2
13.5017	0.157	aglB	CM_uracil	B	2
14.0017	0.159	aglB	CM_uracil	B	2
14.5017	0.167	aglB	CM_uracil	B	2
15.0017	0.17	aglB	CM_uracil	B	2
15.5017	0.176	aglB	CM_uracil	B	2
16.0017	0.178	aglB	CM_uracil	B	2
16.5017	0.166	aglB	CM_uracil	B	2
17.0017	0.174	aglB	CM_uracil	B	2
17.5017	0.173	aglB	CM_uracil	B	2
18.0017	0.178	aglB	CM_uracil	B	2
18.5017	0.199	aglB	CM_uracil	B	2
19.0017	0.175	aglB	CM_uracil	B	2
19.5017	0.187	aglB	CM_uracil	B	2
20.0017	0.186	aglB	CM_uracil	B	2
20.5017	0.194	aglB	CM_uracil	B	2
21.0017	0.207	aglB	CM_uracil	B	2
21.5017	0.203	aglB	CM_uracil	B	2
22.0017	0.203	aglB	CM_uracil	B	2
22.5017	0.208	aglB	CM_uracil	B	2
23.0017	0.209	aglB	CM_uracil	B	2
23.5017	0.215	aglB	CM_uracil	B	2
24.0017	0.211	aglB	CM_uracil	B	2
24.5017	0.209	aglB	CM_uracil	B	2
25.0017	0.229	aglB	CM_uracil	B	2
25.5017	0.219	aglB	CM_uracil	B	2
26.0017	0.227	aglB	CM_uracil	B	2
26.5017	0.233	aglB	CM_uracil	B	2
27.0017	0.24	aglB	CM_uracil	B	2
27.5017	0.242	aglB	CM_uracil	B	2
28.0017	0.254	aglB	CM_uracil	B	2
28.5017	0.258	aglB	CM_uracil	B	2
29.0017	0.257	aglB	CM_uracil	B	2
29.5017	0.259	aglB	CM_uracil	B	2
30.0017	0.264	aglB	CM_uracil	B	2
30.5017	0.274	aglB	CM_uracil	B	2
31.0017	0.281	aglB	CM_uracil	B	2
31.5017	0.281	aglB	CM_uracil	B	2
32.0017	0.278	aglB	CM_uracil	B	2
32.5017	0.289	aglB	CM_uracil	B	2
33.0017	0.293	aglB	CM_uracil	B	2
33.5017	0.307	aglB	CM_uracil	B	2
34.0017	0.303	aglB	CM_uracil	B	2
34.5017	0.31	aglB	CM_uracil	B	2
35.0017	0.315	aglB	CM_uracil	B	2
35.5017	0.32	aglB	CM_uracil	B	2
36.0017	0.324	aglB	CM_uracil	B	2
36.5017	0.343	aglB	CM_uracil	B	2
37.0017	0.326	aglB	CM_uracil	B	2
37.5017	0.353	aglB	CM_uracil	B	2
38.0017	0.36	aglB	CM_uracil	B	2
38.5017	0.355	aglB	CM_uracil	B	2
39.0017	0.359	aglB	CM_uracil	B	2
39.5017	0.367	aglB	CM_uracil	B	2
40.0017	0.358	aglB	CM_uracil	B	2
40.5017	0.374	aglB	CM_uracil	B	2
41.0017	0.385	aglB	CM_uracil	B	2
41.5017	0.371	aglB	CM_uracil	B	2
42.0017	0.383	aglB	CM_uracil	B	2
42.5017	0.399	aglB	CM_uracil	B	2
43.0017	0.39	aglB	CM_uracil	B	2
43.5017	0.395	aglB	CM_uracil	B	2
44.0017	0.401	aglB	CM_uracil	B	2
44.5017	0.411	aglB	CM_uracil	B	2
45.0017	0.41	aglB	CM_uracil	B	2
45.5017	0.415	aglB	CM_uracil	B	2
46.0017	0.427	aglB	CM_uracil	B	2
46.5017	0.419	aglB	CM_uracil	B	2
47.0017	0.431	aglB	CM_uracil	B	2
47.5017	0.457	aglB	CM_uracil	B	2
48.0017	0.428	aglB	CM_uracil	B	2
48.5017	0.49	aglB	CM_uracil	B	2
49.0017	0.418	aglB	CM_uracil	B	2
49.5017	0.445	aglB	CM_uracil	B	2
50.0017	0.455	aglB	CM_uracil	B	2
50.5017	0.447	aglB	CM_uracil	B	2
51.0017	0.466	aglB	CM_uracil	B	2
51.5017	0.486	aglB	CM_uracil	B	2
52.0017	0.461	aglB	CM_uracil	B	2
52.5017	0.476	aglB	CM_uracil	B	2
53.0017	0.491	aglB	CM_uracil	B	2
53.5017	0.491	aglB	CM_uracil	B	2
54.0017	0.49	aglB	CM_uracil	B	2
54.5017	0.501	aglB	CM_uracil	B	2
55.0017	0.497	aglB	CM_uracil	B	2
55.5017	0.588	aglB	CM_uracil	B	2
56.0017	0.428	aglB	CM_uracil	B	2
56.5017	0.522	aglB	CM_uracil	B	2
57.0017	0.531	aglB	CM_uracil	B	2
57.5017	0.495	aglB	CM_uracil	B	2
58.0017	0.501	aglB	CM_uracil	B	2
58.5017	0.509	aglB	CM_uracil	B	2
59.0017	0.51	aglB	CM_uracil	B	2
59.5017	0.527	aglB	CM_uracil	B	2
60.0017	0.524	aglB	CM_uracil	B	2
60.5017	0.523	aglB	CM_uracil	B	2
61.0017	0.521	aglB	CM_uracil	B	2
61.5017	0.54	aglB	CM_uracil	B	2
62.0017	0.535	aglB	CM_uracil	B	2
62.5017	0.527	aglB	CM_uracil	B	2
63.0017	0.53	aglB	CM_uracil	B	2
63.5017	0.532	aglB	CM_uracil	B	2
64.0017	0.543	aglB	CM_uracil	B	2
64.5014	0.536	aglB	CM_uracil	B	2
65.0017	0.542	aglB	CM_uracil	B	2
65.5017	0.553	aglB	CM_uracil	B	2
66.0017	0.543	aglB	CM_uracil	B	2
66.5017	0.549	aglB	CM_uracil	B	2
67.0017	0.563	aglB	CM_uracil	B	2
67.5017	0.539	aglB	CM_uracil	B	2
68.0017	0.564	aglB	CM_uracil	B	2
68.5017	0.53	aglB	CM_uracil	B	2
69.0017	0.55	aglB	CM_uracil	B	2
69.5017	0.552	aglB	CM_uracil	B	2
70.0017	0.555	aglB	CM_uracil	B	2
70.5017	0.556	aglB	CM_uracil	B	2
71.0017	0.56	aglB	CM_uracil	B	2
71.5017	0.564	aglB	CM_uracil	B	2
72.0017	0.537	aglB	CM_uracil	B	2
72.5017	0.558	aglB	CM_uracil	B	2
0	0.123	aglB	CM_uracil	B	3
0.501667	0.136	aglB	CM_uracil	B	3
1.00167	0.117	aglB	CM_uracil	B	3
1.50167	0.132	aglB	CM_uracil	B	3
2.00167	0.137	aglB	CM_uracil	B	3
2.50167	0.128	aglB	CM_uracil	B	3
3.00167	0.134	aglB	CM_uracil	B	3
3.50167	0.137	aglB	CM_uracil	B	3
4.00167	0.132	aglB	CM_uracil	B	3
4.50167	0.12	aglB	CM_uracil	B	3
5.00167	0.136	aglB	CM_uracil	B	3
5.50167	0.125	aglB	CM_uracil	B	3
6.00167	0.125	aglB	CM_uracil	B	3
6.50167	0.143	aglB	CM_uracil	B	3
7.00167	0.141	aglB	CM_uracil	B	3
7.50167	0.143	aglB	CM_uracil	B	3
8.00167	0.138	aglB	CM_uracil	B	3
8.50167	0.136	aglB	CM_uracil	B	3
9.00167	0.138	aglB	CM_uracil	B	3
9.50167	0.146	aglB	CM_uracil	B	3
10.0017	0.143	aglB	CM_uracil	B	3
10.5017	0.148	aglB	CM_uracil	B	3
11.0017	0.161	aglB	CM_uracil	B	3
11.5017	0.142	aglB	CM_uracil	B	3
12.0017	0.158	aglB	CM_uracil	B	3
12.5017	0.151	aglB	CM_uracil	B	3
13.0017	0.162	aglB	CM_uracil	B	3
13.5017	0.159	aglB	CM_uracil	B	3
14.0017	0.16	aglB	CM_uracil	B	3
14.5017	0.168	aglB	CM_uracil	B	3
15.0017	0.172	aglB	CM_uracil	B	3
15.5017	0.176	aglB	CM_uracil	B	3
16.0017	0.178	aglB	CM_uracil	B	3
16.5017	0.167	aglB	CM_uracil	B	3
17.0017	0.174	aglB	CM_uracil	B	3
17.5017	0.174	aglB	CM_uracil	B	3
18.0017	0.18	aglB	CM_uracil	B	3
18.5017	0.201	aglB	CM_uracil	B	3
19.0017	0.176	aglB	CM_uracil	B	3
19.5017	0.188	aglB	CM_uracil	B	3
20.0017	0.186	aglB	CM_uracil	B	3
20.5017	0.195	aglB	CM_uracil	B	3
21.0017	0.205	aglB	CM_uracil	B	3
21.5017	0.2	aglB	CM_uracil	B	3
22.0017	0.203	aglB	CM_uracil	B	3
22.5017	0.205	aglB	CM_uracil	B	3
23.0017	0.211	aglB	CM_uracil	B	3
23.5017	0.214	aglB	CM_uracil	B	3
24.0017	0.211	aglB	CM_uracil	B	3
24.5017	0.21	aglB	CM_uracil	B	3
25.0017	0.229	aglB	CM_uracil	B	3
25.5017	0.22	aglB	CM_uracil	B	3
26.0017	0.227	aglB	CM_uracil	B	3
26.5017	0.234	aglB	CM_uracil	B	3
27.0017	0.24	aglB	CM_uracil	B	3
27.5017	0.244	aglB	CM_uracil	B	3
28.0017	0.249	aglB	CM_uracil	B	3
28.5017	0.258	aglB	CM_uracil	B	3
29.0017	0.256	aglB	CM_uracil	B	3
29.5017	0.254	aglB	CM_uracil	B	3
30.0017	0.263	aglB	CM_uracil	B	3
30.5017	0.273	aglB	CM_uracil	B	3
31.0017	0.278	aglB	CM_uracil	B	3
31.5017	0.278	aglB	CM_uracil	B	3
32.0017	0.276	aglB	CM_uracil	B	3
32.5017	0.287	aglB	CM_uracil	B	3
33.0017	0.29	aglB	CM_uracil	B	3
33.5017	0.3	aglB	CM_uracil	B	3
34.0017	0.298	aglB	CM_uracil	B	3
34.5017	0.306	aglB	CM_uracil	B	3
35.0017	0.31	aglB	CM_uracil	B	3
35.5017	0.315	aglB	CM_uracil	B	3
36.0017	0.318	aglB	CM_uracil	B	3
36.5017	0.337	aglB	CM_uracil	B	3
37.0017	0.32	aglB	CM_uracil	B	3
37.5017	0.347	aglB	CM_uracil	B	3
38.0017	0.353	aglB	CM_uracil	B	3
38.5017	0.349	aglB	CM_uracil	B	3
39.0017	0.353	aglB	CM_uracil	B	3
39.5017	0.361	aglB	CM_uracil	B	3
40.0017	0.353	aglB	CM_uracil	B	3
40.5017	0.369	aglB	CM_uracil	B	3
41.0017	0.38	aglB	CM_uracil	B	3
41.5017	0.368	aglB	CM_uracil	B	3
42.0017	0.38	aglB	CM_uracil	B	3
42.5017	0.395	aglB	CM_uracil	B	3
43.0017	0.385	aglB	CM_uracil	B	3
43.5017	0.389	aglB	CM_uracil	B	3
44.0017	0.394	aglB	CM_uracil	B	3
44.5017	0.404	aglB	CM_uracil	B	3
45.0017	0.402	aglB	CM_uracil	B	3
45.5017	0.405	aglB	CM_uracil	B	3
46.0017	0.416	aglB	CM_uracil	B	3
46.5017	0.408	aglB	CM_uracil	B	3
47.0017	0.419	aglB	CM_uracil	B	3
47.5017	0.446	aglB	CM_uracil	B	3
48.0017	0.417	aglB	CM_uracil	B	3
48.5017	0.479	aglB	CM_uracil	B	3
49.0017	0.407	aglB	CM_uracil	B	3
49.5017	0.434	aglB	CM_uracil	B	3
50.0017	0.444	aglB	CM_uracil	B	3
50.5017	0.437	aglB	CM_uracil	B	3
51.0017	0.456	aglB	CM_uracil	B	3
51.5017	0.476	aglB	CM_uracil	B	3
52.0017	0.451	aglB	CM_uracil	B	3
52.5017	0.467	aglB	CM_uracil	B	3
53.0017	0.482	aglB	CM_uracil	B	3
53.5017	0.483	aglB	CM_uracil	B	3
54.0017	0.482	aglB	CM_uracil	B	3
54.5017	0.495	aglB	CM_uracil	B	3
55.0017	0.49	aglB	CM_uracil	B	3
55.5017	0.583	aglB	CM_uracil	B	3
56.0017	0.423	aglB	CM_uracil	B	3
56.5017	0.517	aglB	CM_uracil	B	3
57.0017	0.526	aglB	CM_uracil	B	3
57.5017	0.491	aglB	CM_uracil	B	3
58.0017	0.498	aglB	CM_uracil	B	3
58.5017	0.506	aglB	CM_uracil	B	3
59.0017	0.51	aglB	CM_uracil	B	3
59.5017	0.526	aglB	CM_uracil	B	3
60.0017	0.524	aglB	CM_uracil	B	3
60.5017	0.524	aglB	CM_uracil	B	3
61.0017	0.522	aglB	CM_uracil	B	3
61.5017	0.541	aglB	CM_uracil	B	3
62.0017	0.536	aglB	CM_uracil	B	3
62.5017	0.529	aglB	CM_uracil	B	3
63.0017	0.533	aglB	CM_uracil	B	3
63.5017	0.535	aglB	CM_uracil	B	3
64.0017	0.546	aglB	CM_uracil	B	3
64.5014	0.539	aglB	CM_uracil	B	3
65.0017	0.545	aglB	CM_uracil	B	3
65.5017	0.558	aglB	CM_uracil	B	3
66.0017	0.548	aglB	CM_uracil	B	3
66.5017	0.554	aglB	CM_uracil	B	3
67.0017	0.568	aglB	CM_uracil	B	3
67.5017	0.544	aglB	CM_uracil	B	3
68.0017	0.569	aglB	CM_uracil	B	3
68.5017	0.536	aglB	CM_uracil	B	3
69.0017	0.556	aglB	CM_uracil	B	3
69.5017	0.559	aglB	CM_uracil	B	3
70.0017	0.561	aglB	CM_uracil	B	3
70.5017	0.562	aglB	CM_uracil	B	3
71.0017	0.566	aglB	CM_uracil	B	3
71.5017	0.57	aglB	CM_uracil	B	3
72.0017	0.544	aglB	CM_uracil	B	3
72.5017	0.564	aglB	CM_uracil	B	3
0	0.134	ura3	CM_uracil	C	1
0.501667	0.153	ura3	CM_uracil	C	1
1.00167	0.134	ura3	CM_uracil	C	1
1.50167	0.153	ura3	CM_uracil	C	1
2.00167	0.153	ura3	CM_uracil	C	1
2.50167	0.149	ura3	CM_uracil	C	1
3.00167	0.147	ura3	CM_uracil	C	1
3.50167	0.156	ura3	CM_uracil	C	1
4.00167	0.152	ura3	CM_uracil	C	1
4.50167	0.137	ura3	CM_uracil	C	1
5.00167	0.147	ura3	CM_uracil	C	1
5.50167	0.14	ura3	CM_uracil	C	1
6.00167	0.139	ura3	CM_uracil	C	1
6.50167	0.152	ura3	CM_uracil	C	1
7.00167	0.157	ura3	CM_uracil	C	1
7.50167	0.153	ura3	CM_uracil	C	1
8.00167	0.149	ura3	CM_uracil	C	1
8.50167	0.148	ura3	CM_uracil	C	1
9.00167	0.147	ura3	CM_uracil	C	1
9.50167	0.157	ura3	CM_uracil	C	1
10.0017	0.154	ura3	CM_uracil	C	1
10.5017	0.161	ura3	CM_uracil	C	1
11.0017	0.178	ura3	CM_uracil	C	1
11.5017	0.155	ura3	CM_uracil	C	1
12.0017	0.172	ura3	CM_uracil	C	1
12.5017	0.166	ura3	CM_uracil	C	1
13.0017	0.179	ura3	CM_uracil	C	1
13.5017	0.181	ura3	CM_uracil	C	1
14.0017	0.179	ura3	CM_uracil	C	1
14.5017	0.193	ura3	CM_uracil	C	1
15.0017	0.198	ura3	CM_uracil	C	1
15.5017	0.205	ura3	CM_uracil	C	1
16.0017	0.209	ura3	CM_uracil	C	1
16.5017	0.198	ura3	CM_uracil	C	1
17.0017	0.203	ura3	CM_uracil	C	1
17.5017	0.205	ura3	CM_uracil	C	1
18.0017	0.215	ura3	CM_uracil	C	1
18.5017	0.242	ura3	CM_uracil	C	1
19.0017	0.219	ura3	CM_uracil	C	1
19.5017	0.231	ura3	CM_uracil	C	1
20.0017	0.235	ura3	CM_uracil	C	1
20.5017	0.246	ura3	CM_uracil	C	1
21.0017	0.266	ura3	CM_uracil	C	1
21.5017	0.265	ura3	CM_uracil	C	1
22.0017	0.274	ura3	CM_uracil	C	1
22.5017	0.277	ura3	CM_uracil	C	1
23.0017	0.291	ura3	CM_uracil	C	1
23.5017	0.303	ura3	CM_uracil	C	1
24.0017	0.302	ura3	CM_uracil	C	1
24.5017	0.308	ura3	CM_uracil	C	1
25.0017	0.333	ura3	CM_uracil	C	1
25.5017	0.328	ura3	CM_uracil	C	1
26.0017	0.351	ura3	CM_uracil	C	1
26.5017	0.362	ura3	CM_uracil	C	1
27.0017	0.372	ura3	CM_uracil	C	1
27.5017	0.381	ura3	CM_uracil	C	1
28.0017	0.391	ura3	CM_uracil	C	1
28.5017	0.409	ura3	CM_uracil	C	1
29.0017	0.413	ura3	CM_uracil	C	1
29.5017	0.415	ura3	CM_uracil	C	1
30.0017	0.426	ura3	CM_uracil	C	1
30.5017	0.447	ura3	CM_uracil	C	1
31.0017	0.461	ura3	CM_uracil	C	1
31.5017	0.465	ura3	CM_uracil	C	1
32.0017	0.468	ura3	CM_uracil	C	1
32.5017	0.489	ura3	CM_uracil	C	1
33.0017	0.495	ura3	CM_uracil	C	1
33.5017	0.509	ura3	CM_uracil	C	1
34.0017	0.512	ura3	CM_uracil	C	1
34.5017	0.523	ura3	CM_uracil	C	1
35.0017	0.526	ura3	CM_uracil	C	1
35.5017	0.535	ura3	CM_uracil	C	1
36.0017	0.539	ura3	CM_uracil	C	1
36.5017	0.564	ura3	CM_uracil	C	1
37.0017	0.547	ura3	CM_uracil	C	1
37.5017	0.577	ura3	CM_uracil	C	1
38.0017	0.586	ura3	CM_uracil	C	1
38.5017	0.581	ura3	CM_uracil	C	1
39.0017	0.587	ura3	CM_uracil	C	1
39.5017	0.597	ura3	CM_uracil	C	1
40.0017	0.589	ura3	CM_uracil	C	1
40.5017	0.607	ura3	CM_uracil	C	1
41.0017	0.62	ura3	CM_uracil	C	1
41.5017	0.609	ura3	CM_uracil	C	1
42.0017	0.623	ura3	CM_uracil	C	1
42.5017	0.638	ura3	CM_uracil	C	1
43.0017	0.63	ura3	CM_uracil	C	1
43.5017	0.637	ura3	CM_uracil	C	1
44.0017	0.646	ura3	CM_uracil	C	1
44.5017	0.655	ura3	CM_uracil	C	1
45.0017	0.651	ura3	CM_uracil	C	1
45.5017	0.657	ura3	CM_uracil	C	1
46.0017	0.669	ura3	CM_uracil	C	1
46.5017	0.657	ura3	CM_uracil	C	1
47.0017	0.673	ura3	CM_uracil	C	1
47.5017	0.698	ura3	CM_uracil	C	1
48.0017	0.665	ura3	CM_uracil	C	1
48.5017	0.728	ura3	CM_uracil	C	1
49.0017	0.653	ura3	CM_uracil	C	1
49.5017	0.68	ura3	CM_uracil	C	1
50.0017	0.688	ura3	CM_uracil	C	1
50.5017	0.678	ura3	CM_uracil	C	1
51.0017	0.696	ura3	CM_uracil	C	1
51.5017	0.713	ura3	CM_uracil	C	1
52.0017	0.688	ura3	CM_uracil	C	1
52.5017	0.7	ura3	CM_uracil	C	1
53.0017	0.714	ura3	CM_uracil	C	1
53.5017	0.712	ura3	CM_uracil	C	1
54.0017	0.709	ura3	CM_uracil	C	1
54.5017	0.718	ura3	CM_uracil	C	1
55.0017	0.713	ura3	CM_uracil	C	1
55.5017	0.802	ura3	CM_uracil	C	1
56.0017	0.64	ura3	CM_uracil	C	1
56.5017	0.732	ura3	CM_uracil	C	1
57.0017	0.737	ura3	CM_uracil	C	1
57.5017	0.7	ura3	CM_uracil	C	1
58.0017	0.704	ura3	CM_uracil	C	1
58.5017	0.71	ura3	CM_uracil	C	1
59.0017	0.709	ura3	CM_uracil	C	1
59.5017	0.727	ura3	CM_uracil	C	1
60.0017	0.719	ura3	CM_uracil	C	1
60.5017	0.714	ura3	CM_uracil	C	1
61.0017	0.709	ura3	CM_uracil	C	1
61.5017	0.727	ura3	CM_uracil	C	1
62.0017	0.721	ura3	CM_uracil	C	1
62.5017	0.709	ura3	CM_uracil	C	1
63.0017	0.71	ura3	CM_uracil	C	1
63.5017	0.707	ura3	CM_uracil	C	1
64.0017	0.719	ura3	CM_uracil	C	1
64.5014	0.707	ura3	CM_uracil	C	1
65.0017	0.71	ura3	CM_uracil	C	1
65.5017	0.719	ura3	CM_uracil	C	1
66.0017	0.707	ura3	CM_uracil	C	1
66.5017	0.71	ura3	CM_uracil	C	1
67.0017	0.721	ura3	CM_uracil	C	1
67.5017	0.696	ura3	CM_uracil	C	1
68.0017	0.716	ura3	CM_uracil	C	1
68.5017	0.679	ura3	CM_uracil	C	1
69.0017	0.696	ura3	CM_uracil	C	1
69.5017	0.699	ura3	CM_uracil	C	1
70.0017	0.695	ura3	CM_uracil	C	1
70.5017	0.699	ura3	CM_uracil	C	1
71.0017	0.697	ura3	CM_uracil	C	1
71.5017	0.697	ura3	CM_uracil	C	1
72.0017	0.672	ura3	CM_uracil	C	1
72.5017	0.688	ura3	CM_uracil	C	1
0	0.137	ura3	CM_uracil	C	2
0.501667	0.153	ura3	CM_uracil	C	2
1.00167	0.134	ura3	CM_uracil	C	2
1.50167	0.152	ura3	CM_uracil	C	2
2.00167	0.151	ura3	CM_uracil	C	2
2.50167	0.147	ura3	CM_uracil	C	2
3.00167	0.146	ura3	CM_uracil	C	2
3.50167	0.153	ura3	CM_uracil	C	2
4.00167	0.153	ura3	CM_uracil	C	2
4.50167	0.139	ura3	CM_uracil	C	2
5.00167	0.147	ura3	CM_uracil	C	2
5.50167	0.142	ura3	CM_uracil	C	2
6.00167	0.142	ura3	CM_uracil	C	2
6.50167	0.151	ura3	CM_uracil	C	2
7.00167	0.156	ura3	CM_uracil	C	2
7.50167	0.157	ura3	CM_uracil	C	2
8.00167	0.148	ura3	CM_uracil	C	2
8.50167	0.139	ura3	CM_uracil	C	2
9.00167	0.146	ura3	CM_uracil	C	2
9.50167	0.156	ura3	CM_uracil	C	2
10.0017	0.156	ura3	CM_uracil	C	2
10.5017	0.161	ura3	CM_uracil	C	2
11.0017	0.178	ura3	CM_uracil	C	2
11.5017	0.146	ura3	CM_uracil	C	2
12.0017	0.172	ura3	CM_uracil	C	2
12.5017	0.169	ura3	CM_uracil	C	2
13.0017	0.179	ura3	CM_uracil	C	2
13.5017	0.18	ura3	CM_uracil	C	2
14.0017	0.18	ura3	CM_uracil	C	2
14.5017	0.195	ura3	CM_uracil	C	2
15.0017	0.198	ura3	CM_uracil	C	2
15.5017	0.209	ura3	CM_uracil	C	2
16.0017	0.213	ura3	CM_uracil	C	2
16.5017	0.202	ura3	CM_uracil	C	2
17.0017	0.208	ura3	CM_uracil	C	2
17.5017	0.21	ura3	CM_uracil	C	2
18.0017	0.22	ura3	CM_uracil	C	2
18.5017	0.248	ura3	CM_uracil	C	2
19.0017	0.226	ura3	CM_uracil	C	2
19.5017	0.239	ura3	CM_uracil	C	2
20.0017	0.242	ura3	CM_uracil	C	2
20.5017	0.254	ura3	CM_uracil	C	2
21.0017	0.274	ura3	CM_uracil	C	2
21.5017	0.273	ura3	CM_uracil	C	2
22.0017	0.283	ura3	CM_uracil	C	2
22.5017	0.285	ura3	CM_uracil	C	2
23.0017	0.299	ura3	CM_uracil	C	2
23.5017	0.309	ura3	CM_uracil	C	2
24.0017	0.308	ura3	CM_uracil	C	2
24.5017	0.315	ura3	CM_uracil	C	2
25.0017	0.34	ura3	CM_uracil	C	2
25.5017	0.337	ura3	CM_uracil	C	2
26.0017	0.356	ura3	CM_uracil	C	2
26.5017	0.368	ura3	CM_uracil	C	2
27.0017	0.378	ura3	CM_uracil	C	2
27.5017	0.388	ura3	CM_uracil	C	2
28.0017	0.398	ura3	CM_uracil	C	2
28.5017	0.416	ura3	CM_uracil	C	2
29.0017	0.42	ura3	CM_uracil	C	2
29.5017	0.421	ura3	CM_uracil	C	2
30.0017	0.433	ura3	CM_uracil	C	2
30.5017	0.454	ura3	CM_uracil	C	2
31.0017	0.469	ura3	CM_uracil	C	2
31.5017	0.47	ura3	CM_uracil	C	2
32.0017	0.473	ura3	CM_uracil	C	2
32.5017	0.494	ura3	CM_uracil	C	2
33.0017	0.499	ura3	CM_uracil	C	2
33.5017	0.513	ura3	CM_uracil	C	2
34.0017	0.515	ura3	CM_uracil	C	2
34.5017	0.525	ura3	CM_uracil	C	2
35.0017	0.528	ura3	CM_uracil	C	2
35.5017	0.537	ura3	CM_uracil	C	2
36.0017	0.541	ura3	CM_uracil	C	2
36.5017	0.567	ura3	CM_uracil	C	2
37.0017	0.551	ura3	CM_uracil	C	2
37.5017	0.58	ura3	CM_uracil	C	2
38.0017	0.588	ura3	CM_uracil	C	2
38.5017	0.583	ura3	CM_uracil	C	2
39.0017	0.588	ura3	CM_uracil	C	2
39.5017	0.6	ura3	CM_uracil	C	2
40.0017	0.592	ura3	CM_uracil	C	2
40.5017	0.61	ura3	CM_uracil	C	2
41.0017	0.623	ura3	CM_uracil	C	2
41.5017	0.611	ura3	CM_uracil	C	2
42.0017	0.626	ura3	CM_uracil	C	2
42.5017	0.641	ura3	CM_uracil	C	2
43.0017	0.634	ura3	CM_uracil	C	2
43.5017	0.642	ura3	CM_uracil	C	2
44.0017	0.649	ura3	CM_uracil	C	2
44.5017	0.66	ura3	CM_uracil	C	2
45.0017	0.655	ura3	CM_uracil	C	2
45.5017	0.662	ura3	CM_uracil	C	2
46.0017	0.674	ura3	CM_uracil	C	2
46.5017	0.662	ura3	CM_uracil	C	2
47.0017	0.678	ura3	CM_uracil	C	2
47.5017	0.704	ura3	CM_uracil	C	2
48.0017	0.669	ura3	CM_uracil	C	2
48.5017	0.734	ura3	CM_uracil	C	2
49.0017	0.659	ura3	CM_uracil	C	2
49.5017	0.686	ura3	CM_uracil	C	2
[truncated: 2,382 more rows]

## Sheet: legend
Row name	meaning
time (hrs)	OD600 time point measurement in hours
OD600	Optical density at 600 nm
strain	Parent (∆ura3) ∆aglB strain
medium	Growth medium, complete medium containing uracil (see also Methods)
biorep	biological replicate number
techrep	technical replicate number
